# Supplementary material for: Neural Differentiation of Embryonic Stem Cells In Vitro: A Road Map to Neurogenesis in the Embryo
Source: PLoS One. 2009 Jul 21;4(7):e6286. doi: 10.1371/journal.pone.0006286 (PMC2709448; doi:10.1371/journal.pone.0006286)
Supplement: Table S1 — Affymetrix profiling data. A) Worksheet All: list of all probe sets and respective symbols, title, physical position and ANOVA:values. B) Worksheet 9456 probe sets: list of 9456 probe sets (6563 genes), and respective symbols and title, with ANOVA values lower than 10∶3. C) Worksheet ES cells: list of 226 probe sets (188 genes) that belong to the ES cell expression group. D) Worksheet PE: list of 80 probe sets (66 genes) that belong to the PE expression group. E) Worksheet tNPs: list of 75 probe sets (61 genes) that belong to the tNPs expression group. F) Worksheet nNPs: list of 1171 probe sets (763 genes) that belong to the nNPs expression group. G) Worksheet Rosettes: list of 919 probe sets (673 genes) that belong to the Rosette expression group. (8.77 MB XLS) [file pone.0006286.s004.xls]

## Sheet: ALL
Probesets	Symbol	Title	PhysPosition	Anova-value
1415670_at	Copg	coatomer protein complex, subunit gamma	chr6:87853537-87879231 (+), 98.88, qD1	0.158811
1415671_at	Atp6v0d1	ATPase, H+ transporting, lysosomal V0 subunit D1	chr8:108413591-108455218 (-), 95.81, qD3	0.00271052
1415672_at	Golga7	golgi autoantigen, golgin subfamily a, 7	chr8:24706581-24722565 (-), 97.6, qA2; chrX:8483362-8485298 (-), 81.59, qA1.1	0.00180657
1415673_at	Psph	phosphoserine phosphatase	chr5:130080254-130101946 (-), 99.42, qG1.3	0.000139332
1415674_a_at	Trappc4	trafficking protein particle complex 4	chr9:44154754-44158607 (-), 96.02, qA5.2	0.027968
1415675_at	Dpm2	dolichol-phosphate (beta-D) mannosyltransferase 2	chr2:32392925-32395580 (+), 90.46, qB	0.588567
1415676_a_at	Psmb5	proteasome (prosome, macropain) subunit, beta type 5	chr14:53568321-53572222 (-), 96.34, qC2	0.00224429
1415677_at	Dhrs1	dehydrogenase/reductase (SDR family) member 1	chr14:54693088-54699705 (-), 96.87, qC3	0.00249883
1415678_at	Ppm1a	protein phosphatase 1A, magnesium dependent, alpha isoform	chr12:73680131-73714154 (+), 94.23, qC3	0.000159204
1415679_at	Psenen	presenilin enhancer 2 homolog (C. elegans)	chr4:40963803-40964443 (-), 91.25, qA5; chr7:30270627-30271945 (-), 92.83, qB...	0.00636504
1415680_at	Anapc1	anaphase promoting complex subunit 1	chr2:128302995-128378832 (-), 99.38, qF1	0.0589687
1415681_at	Mrpl43	mitochondrial ribosomal protein L43	chr19:45058204-45059731 (-), 94.79, qC3	0.000498109
1415682_at	Xpo7	exportin 7	chr14:69399461-69442515 (-), 95.29, qD2	1.89517e-06
1415683_at	Nmt1	N-myristoyltransferase 1	chr11:102844435-102883753 (+), 98.59, qE1	8.40282e-07
1415684_at	Atg5	autophagy-related 5 (yeast)	chr10:43956772-44052706 (+), 99.66, qB2	0.0367186
1415685_at	Mtif2	mitochondrial translational initiation factor 2	chr11:29426448-29445111 (+), 85.14, qA3.3	1.22178e-06
1415686_at	Rab14	RAB14, member RAS oncogene family	chr2:35001954-35023129 (-), 99.17, qB	2.05229e-05
1415687_a_at	Psap	prosaposin	chr10:59673013-59697954 (+), 97.12, qB4	1.15524e-08
1415688_at	Ube2g1	ubiquitin-conjugating enzyme E2G 1 (UBC7 homolog, C. elegans)	chr11:72423414-72501264 (+), 99.76, qB4	0.00132185
1415689_s_at	Zfp306	zinc finger protein 306	chr13:21394474-21415413 (-), 74.34, qA3.1	1.23388e-08
1415690_at	Mrpl27	mitochondrial ribosomal protein L27	chr18:15154275-15154809 (+), 57.41, qA1	0.00879311
1415691_at	Dlgh1	discs, large homolog 1 (Drosophila)	chr16:31583808-31793097 (+), 97.48, qB2	0.200748
1415692_s_at	Canx	calnexin	chr11:50137889-50169092 (-), 95.76, qB1.3	0.00354969
1415693_at	Derl1	Der1-like domain family, member 1	chr15:57700269-57722531 (-), 96.75, qD1	0.00695141
1415694_at	Wars	tryptophanyl-tRNA synthetase	chr12:109307836-109341968 (-), 98.0, qF1	0.0138276
1415695_at	Psma1	proteasome (prosome, macropain) subunit, alpha type 1	chr7:114055636-114067298 (-), 98.09, qF1	0.150501
1415696_at	Sar1a	SAR1 gene homolog A (S. cerevisiae)	chr10:61075687-61088654 (+), 95.75, qB4	1.9554e-06
1415697_at	E430034L04Rik	RIKEN cDNA E430034L04 gene	chr5:93127355-93158915 (-), 96.03, qE2	1.09882e-07
1415698_at	Golph2	golgi phosphoprotein 2	chr13:59644251-59685408 (-), 95.59, qB2	4.90664e-09
1415699_a_at	Gps1	G protein pathway suppressor 1	chr11:120600616-120605191 (+), 94.09, qE2; chr16:62659272-62661067 (+), 86.82...	0.00766638
1415700_a_at	Ssr3	signal sequence receptor, gamma	chr3:65467585-65480542 (-), 95.24, qE1	4.03815e-05
1415701_x_at	Rpl23	ribosomal protein L23	chr6:66804825-66805343 (-), 65.4, qC1; chr11:97594125-97598468 (-), 62.1, qD	0.48188
1415702_a_at	Ctbp1	C-terminal binding protein 1	chr5:33564587-33591769 (-), 94.97, qB1	8.56751e-09
1415703_at	Huwe1	HECT, UBA and WWE domain containing 1	chrX:147257853-147276133 (+), 95.33, qF3	0.109018
1415704_a_at	Cdv3	carnitine deficiency-associated gene expressed in ventricle 3	chr4:145103750-145106770 (+), 90.06, qE1; chr4:146031354-146034372 (+), 90.16...	0.0572406
1415705_at	9130011J15Rik	RIKEN cDNA 9130011J15 gene	chr8:75494177-75500077 (-), 93.13, qB3.3	0.000740697
1415706_at	Copa	coatomer protein complex subunit alpha	chr1:173919218-173959000 (+), 96.03, qH3	0.000810748
1415707_at	Anapc2	anaphase promoting complex subunit 2	chr2:25094489-25107924 (+), 96.68, qA3	2.61401e-05
1415708_at	Tug1	taurine upregulated gene 1	chr11:3540202-3544531 (-), 88.87, qA1	8.39262e-06
1415709_s_at	Gbf1	golgi-specific brefeldin A-resistance factor 1	chr19:46319340-46339821 (+), 97.27, qC3	0.0018065
1415710_at	Cox18	COX18 cytochrome c oxidase assembly homolog (S. cerevisiae)	chr5:91289883-91299186 (-), 99.27, qE1	4.0311e-09
1415711_at	Arfgef1	ADP-ribosylation factor guanine nucleotide-exchange factor 1(brefeldin A-inhi...	chr1:10122720-10158446 (-), 99.24, qA2	0.0616129
1415712_at	Zranb1	zinc finger, RAN-binding domain containing 1	chr7:132811765-132823961 (+), 89.1, qF3	0.00390476
1415713_a_at	Ddx24	DEAD (Asp-Glu-Ala-Asp) box polypeptide 24	chr12:103809029-103820062 (-), 95.71, qE	0.000227599
1415714_a_at	2610209M04Rik	RIKEN cDNA 2610209M04 gene	chr6:86640813-86650135 (-), 97.55, qD1	0.228858
1415715_at	Tmem129	transmembrane protein 129	chr5:33970070-33972343 (-), 99.74, qB2	0.000454972
1415716_a_at	Rps27	ribosomal protein S27	chr3:90298601-90299559 (-), 81.4, qF1	0.24828
1415717_at	4931406I20Rik	RIKEN cDNA 4931406I20 gene	chr4:116769395-116873389 (-), 96.65, qD2.1	0.161073
1415718_at	Sap30l	SAP30-like	chr11:57617804-57626409 (+), 98.33, qB1.3	0.00208986
1415719_s_at	Armc1	armadillo repeat containing 1	chr18:24040218-24041333 (+), 58.75, qA2; chr3:19324296-19325332 (-), 99.42, qA2	0.169074
1415720_s_at	Mad2l1bp	MAD2L1 binding protein	chr17:45610965-45611849 (-), 68.62, qB3	0.00612333
1415721_a_at	1200013P24Rik	RIKEN cDNA 1200013P24 gene	chr16:3799996-3819997 (+), 99.7, qA1	0.00879536
1415722_a_at	1110059P08Rik	RIKEN cDNA 1110059P08 gene	chr10:14345552-14395698 (-), 99.84, qA2	0.632527
1415723_at	Eif5	eukaryotic translation initiation factor 5	chr1:53988960-53990399 (+), 35.11, qC1.1; chr12:111985908-111994562 (+), 98.5...	0.000278376
1415724_a_at	Cdc42	cell division cycle 42 homolog (S. cerevisiae)	chrX:141956849-141957619 (+), 71.53, qF2; chr4:136591776-136592753 (-), 93.54...	0.848344
1415725_at	Rrn3	RRN3 RNA polymerase I transcription factor homolog (yeast)	chr16:13727226-13728418 (+), 86.04, qA1	9.67357e-06
1415726_at	Ankrd17	ankyrin repeat domain 17	chr5:91302401-91318434 (-), 97.78, qE1	0.00610078
1415727_at	Apoa1bp	apolipoprotein A-I binding protein	chr3:88142457-88144359 (-), 87.5, qF1	9.28812e-05
1415728_at	Pabpn1	poly(A) binding protein, nuclear 1	chr14:53848806-53853129 (+), 94.68, qC2	0.0790373
1415729_at	Pdpk1	3-phosphoinositide dependent protein kinase-1	chr17:23801304-23804350 (-), 96.14, qA3.3	0.000322721
1415730_at	5730453I16Rik	RIKEN cDNA 5730453I16 gene	chr19:10592995-10614780 (+), 97.91, qA	0.000198917
1415731_at	Angel2	angel homolog 2 (Drosophila)	chr1:192646405-192647239 (+), 90.15, qH6	0.00421329
1415732_at	Bat5	HLA-B associated transcript 5	chr17:34697311-34711042 (+), 98.11, qB1	0.000119245
1415733_a_at	1110019J04Rik	RIKEN cDNA 1110019J04 gene	chr4:45126308-45129204 (-), 87.89, qB1; chr5:54939794-54940429 (-), 87.75, qC1	3.36329e-07
1415734_at	Rab7	RAB7, member RAS oncogene family	chr6:87964748-88010896 (-), 97.63, qD1; chr9:54621457-54623492 (-), 90.43, qB	0.0072121
1415735_at	Ddb1	damage specific DNA binding protein 1	chr19:10672596-10696867 (+), 99.25, qA	0.0507082
1415736_at	Pfdn5	prefoldin 5	chr15:102154207-102159524 (+), 71.63, qF3	0.00106747
1415737_at	Rfk	riboflavin kinase	chr19:17460799-17468932 (+), 95.08, qB	0.000125658
1415738_at	Txndc12	thioredoxin domain containing 12 (endoplasmic reticulum)	chr4:108332532-108360054 (+), 97.06, qC7	1.35893e-05
1415739_at	3100004P22Rik	RIKEN cDNA 3100004P22 gene	chr7:30349658-30358988 (-), 99.17, qB1	0.136273
1415740_at	Psmc5	protease (prosome, macropain) 26S subunit, ATPase 5	chr11:106072213-106079296 (+), 98.12, qE1	0.0042509
1415741_at	Tmem165	transmembrane protein 165	chr5:77258222-77284212 (+), 98.82, qC3.3	0.105576
1415742_at	Aup1	ancient ubiquitous protein	chr6:83020125-83023340 (+), 96.09, qC3	2.25997e-05
1415743_at	Hdac5	histone deacetylase 5	chr11:102011836-102046195 (-), 95.54, qD	1.38163e-06
1415744_at	H2-Ke2	H2-K region expressed gene 2	chr17:33549372-33550785 (-), 91.47, qB1	0.000104745
1415745_a_at	Dscr3	Down syndrome critical region gene 3	chr16:94606523-94635241 (-), 99.37, qC4	0.00176602
1415746_at	Cic	capicua homolog (Drosophila)	chr7:24991013-25002901 (+), 98.9, qA3	0.000658487
1415747_s_at	Riok3	RIO kinase 3 (yeast)	chr18:12299674-12300231 (+), 94.43, qA1	0.0039109
1415748_a_at	Dctn5	dynactin 5	chr7:121924211-121940192 (+), 84.39, qF2	0.006172
1415749_a_at	Rragc	Ras-related GTP binding C	chr4:123419815-123439293 (+), 94.81, qD2.2	0.373749
1415750_at	Tbl3	transducin (beta)-like 3	chr17:24428050-24435312 (-), 99.16, qA3.3	7.94971e-05
1415751_at	Hp1bp3	heterochromatin protein 1, binding protein 3	chr4:137488709-137515236 (+), 95.29, qD3	9.86829e-08
1415752_at	BC031181	cDNA sequence BC031181	chr18:75131232-75135517 (+), 97.23, qE3	0.038684
1415753_at	D10Bwg1364e	DNA segment, Chr 10, Brigham & Women's Genetics 1364 expressed	chr10:79986782-79990160 (-), 85.77, qC1	0.000237772
1415754_at	Polr2f	polymerase (RNA) II (DNA directed) polypeptide F	chr15:78968616-78979026 (+), 78.49, qE1	0.00707009
1415755_a_at	Ube2v1; LOC666853	ubiquitin-conjugating enzyme E2 variant 1; similar to ubiquitin-conjugating e...	chr3:60964942-60966772 (+), 94.37, qE1; chr1:78845322-78847120 (-), 98.2, qC4...	0.0331034
1415756_a_at	Snapap	SNAP-associated protein	chr3:90573890-90576901 (-), 85.51, qF1	0.0584151
1415757_at	Gbf1	golgi-specific brefeldin A-resistance factor 1	chr19:46319340-46339821 (+), 97.27, qC3	0.000883008
1415758_at	Fryl	furry homolog-like (Drosophila)	chr5:73299325-73338673 (-), 98.27, qC3.2	3.98749e-05
1415759_a_at	Hbxip	hepatitis B virus x interacting protein	chr2:33145218-33145837 (+), 65.37, qB; chr3:107406919-107412138 (+), 91.15, q...	0.0331316
1415760_s_at	Atox1	ATX1 (antioxidant protein 1) homolog 1 (yeast)	chr11:55290002-55304631 (-), 100.0, qB1.3	7.45382e-11
1415761_at	Mrpl52	mitochondrial ribosomal protein L52	chr14:53381127-53383961 (+), 90.82, qC2	0.000160706
1415762_x_at	Mrpl52	mitochondrial ribosomal protein L52	chr14:53381127-53383961 (+), 90.82, qC2	0.000693983
1415763_a_at	---	---	chr4:129102971-129110832 (+), 78.91, qD2.2	0.0826535
1415764_at	Zc3h11a	zinc finger CCCH type containing 11A	chr1:135447413-135449330 (-), 96.58, qE4	0.0015838
1415765_at	Hnrpul2	heterogeneous nuclear ribonucleoprotein U-like 2	chr19:8893817-8901712 (+), 97.53, qA	0.231576
1415766_at	Sec22b	SEC22 vesicle trafficking protein homolog B (S. cerevisiae)	chr3:98007821-98008692 (+), 92.56, qF2.2	1.03471e-06
1415767_at	Ythdf1	YTH domain family 1	chr2:180833784-180850357 (-), 97.32, qH4	0.000958048
1415768_a_at	Ube2r2	ubiquitin-conjugating enzyme E2R 2	chr4:41379474-41379906 (+), 90.68, qA5	2.38774e-05
1415769_at	Itch	itchy	chr2:154824950-154918295 (+), 98.15, qH1	0.0115098
1415770_at	Wdr6	WD repeat domain 6	chr9:108430413-108436938 (-), 99.17, qF2	4.12716e-07
1415771_at	Ncl	nucleolin	chr1:88180797-88190559 (-), 86.51, qD	7.27881e-08
1415772_at	Ncl	nucleolin	chr1:88180797-88190559 (-), 86.51, qD	0.000608845
1415773_at	Ncl	nucleolin	chr1:88180797-88190559 (-), 86.51, qD	8.39295e-06
1415774_at	Statip1	signal transducer and activator of transcription interacting protein 1	chr18:24746968-24781822 (+), 95.75, qA2	0.162194
1415775_at	Rbbp7	retinoblastoma binding protein 7	chrX:158104490-158123203 (+), 99.38, qF4; chrX:137456868-137458550 (+), 71.57...	0.0210488
1415776_at	Aldh3a2	aldehyde dehydrogenase family 3, subfamily A2	chr11:61060960-61083383 (-), 98.54, qB2	0.00371969
1415777_at	Pnliprp1	pancreatic lipase related protein 1	chr19:58782136-58797416 (+), 91.71, qD2	0.0367804
1415778_at	Morf4l2	mortality factor 4 like 2	chr19:61221701-61223432 (+), 70.57, qD3	0.0768748
1415779_s_at	Actg1	actin, gamma, cytoplasmic 1	chr11:120161783-120164578 (-), 89.97, qE2	0.153885
1415780_a_at	Armcx2	armadillo repeat containing, X-linked 2	chrX:130150505-130155305 (-), 96.08, qE3	1.13608e-08
1415781_a_at	Sumo2; LOC672381; LOC675440	SMT3 suppressor of mif two 3 homolog 2 (yeast); similar to SMT3 suppressor of...	chr1:132850972-132851809 (+), 46.81, qE4; chr2:36211017-36212041 (+), 89.22, ...	0.0236909
1415782_at	Sumo2	SMT3 suppressor of mif two 3 homolog 2 (yeast)	chr1:132850972-132851809 (+), 46.81, qE4; chr2:36211017-36212041 (+), 89.22, ...	0.454582
1415783_at	Vps35	vacuolar protein sorting 35	chr8:88150496-88185063 (-), 93.7, qC3	0.00532638
1415784_at	Vps35	vacuolar protein sorting 35	chr8:88150496-88185063 (-), 93.7, qC3	0.0883992
1415785_a_at	Cct8	chaperonin subunit 8 (theta)	chr16:87372470-87385090 (-), 99.35, qC3.3	3.29234e-05
1415786_at	Pgc	progastricsin (pepsinogen C)	chr17:47190045-47197676 (+), 88.3, qC	0.0562154
1415787_at	Ganab	alpha glucosidase 2 alpha neutral subunit	chr19:8965154-8983784 (+), 99.54, qA	0.00127936
1415788_at	Ublcp1	ubiquitin-like domain containing CTD phosphatase 1	chr11:44297993-44310769 (-), 92.18, qB1.1; chr11:16534119-16536123 (-), 79.72...	0.0470583
1415789_a_at	Ublcp1; LOC665689	ubiquitin-like domain containing CTD phosphatase 1; similar to ubiquitin-like...	chr11:44297993-44310769 (-), 92.18, qB1.1; chr11:16534119-16536123 (-), 79.72...	0.00832085
1415790_at	Ublcp1	ubiquitin-like domain containing CTD phosphatase 1	chr11:44297993-44310769 (-), 92.18, qB1.1; chr11:16534119-16536123 (-), 79.72...	0.00447875
1415791_at	Rnf34	ring finger protein 34	chr5:123110792-123129562 (+), 89.95, qF	0.369672
1415792_at	Rbck1	RanBP-type and C3HC4-type zinc finger containing 1	chr2:152007774-152023862 (-), 96.39, qG3	0.0012582
1415793_at	Pnpo	pyridoxine 5'-phosphate oxidase	chr11:96753912-96760099 (-), 98.58, qD	1.20786e-07
1415794_a_at	Spin	spindlin	chr13:51113396-51165113 (+), 96.68, qA5	2.93826e-05
1415795_at	Spin	spindlin	chr13:51113396-51165113 (+), 96.68, qA5	0.0762147
1415796_at	Dazap2	DAZ associated protein 2	chr15:100443678-100448790 (+), 94.53, qF1	0.000568345
1415797_at	Ddr1	discoidin domain receptor family, member 1	chr17:35289620-35312165 (-), 97.0, qB1	0.000374795
1415798_at	Ddr1	discoidin domain receptor family, member 1	chr17:35289620-35312165 (-), 97.0, qB1	0.00108954
1415799_at	Wbp11	WW domain binding protein 11	chr6:136777849-136792356 (-), 98.45, qG1	1.70096e-05
1415800_at	Gja1	gap junction membrane channel protein alpha 1	chr10:56065687-56078838 (+), 99.11, qB4	2.01594e-06
1415801_at	Gja1	gap junction membrane channel protein alpha 1	chr10:56065687-56078838 (+), 99.11, qB4	0.105174
1415802_at	Slc16a1	solute carrier family 16 (monocarboxylic acid transporters), member 1	chr3:104767725-104786321 (+), 98.69, qF2.2	1.36954e-08
1415803_at	Cx3cl1	chemokine (C-X3-C motif) ligand 1	chr8:97661315-97671556 (+), 97.83, qD1	9.39238e-05
1415804_at	Cx3cl1	chemokine (C-X3-C motif) ligand 1	chr8:97661315-97671556 (+), 97.83, qD1	0.058473
1415805_at	Clps	colipase, pancreatic	chr17:28285801-28288305 (-), 71.31, qA3.3	0.000955702
1415806_at	Plat	plasminogen activator, tissue	chr8:24223286-24248393 (+), 95.03, qA2	4.31742e-06
1415807_s_at	Sfrs2	splicing factor, arginine/serine-rich 2 (SC-35)	chr11:116665892-116669210 (-), 98.38, qE2	0.0857031
1415808_at	Tpbpa	trophoblast specific protein alpha	chr13:60948142-60951558 (-), 97.91, qB2	0.467347
1415809_at	Tpbpa	trophoblast specific protein alpha	chr13:60948142-60951558 (-), 97.91, qB2	0.251641
1415810_at	Uhrf1	ubiquitin-like, containing PHD and RING finger domains, 1	chr17:55937103-55957188 (+), 95.5, qD; chrX:117450944-117453520 (-), 68.06, qE3	0.00699215
1415811_at	Uhrf1	ubiquitin-like, containing PHD and RING finger domains, 1	chr17:55937103-55957188 (+), 95.5, qD; chrX:117450944-117453520 (-), 68.06, qE3	0.000326982
1415812_at	Gsn	gelsolin	chr2:35104421-35129910 (+), 96.4, qB	0.657703
1415813_at	Api5	apoptosis inhibitor 5	chr2:94212436-94238985 (-), 99.42, qE1	0.0112587
1415814_at	Atp6v1b2	ATPase, H+ transporting, lysosomal V1 subunit B2	chr8:72017701-72042707 (+), 98.71, qB3.3	0.0600682
1415815_at	Trim27	tripartite motif protein 27	chr13:21187657-21200400 (+), 75.0, qA2	0.37491
1415816_at	Cct7	chaperonin subunit 7 (eta)	chr6:85417171-85434133 (+), 97.3, qC3	4.93115e-06
1415817_s_at	Cct7	chaperonin subunit 7 (eta)	chr6:85417171-85434133 (+), 97.3, qC3	5.76059e-05
1415818_at	Anxa6	annexin A6	chr11:54822375-54876834 (-), 97.71, qB1.3	0.0306945
1415819_a_at	Ppp2r1a	protein phosphatase 2 (formerly 2A), regulatory subunit A (PR 65), alpha isoform	chr17:20650060-20670602 (+), 97.45, qA3.2	0.0208462
1415820_x_at	Nono	non-POU-domain-containing, octamer binding protein	chrX:97632401-97651308 (+), 94.78, qC3	2.66724e-05
1415821_at	Nptn	neuroplastin	chr9:58380430-58451016 (+), 97.73, qB	0.0258858
1415822_at	Scd2	stearoyl-Coenzyme A desaturase 2	chr19:44347343-44360168 (+), 95.49, qC3	4.20617e-05
1415823_at	Scd2	stearoyl-Coenzyme A desaturase 2	chr19:44347343-44360168 (+), 95.49, qC3	0.0205153
1415824_at	Scd2	stearoyl-Coenzyme A desaturase 2	chr19:44347343-44360168 (+), 95.49, qC3	0.536134
1415825_s_at	Csnk1d	casein kinase 1, delta	chr11:119944550-119967433 (-), 68.14, qE2	1.30606e-06
1415826_at	Atp6v1h	ATPase, H+ transporting, lysosomal V1 subunit H	chr1:5073205-5152630 (+), 97.55, qA1	0.0114174
1415827_a_at	D3Ucla1	DNA segment, Chr 3, University of California at Los Angeles 1	chr3:58609824-58613809 (-), 94.6, qD	7.81747e-05
1415828_a_at	D3Ucla1	DNA segment, Chr 3, University of California at Los Angeles 1	chr3:58609824-58613809 (-), 94.6, qD	0.143109
1415829_at	Lbr	lamin B receptor	chr1:183651990-183679076 (-), 95.92, qH5	1.53949e-05
1415830_at	Orc5l	origin recognition complex, subunit 5-like (S. cerevisiae)	chr5:21998307-22062182 (-), 98.02, qA3	1.00552e-06
1415831_at	Psmd2	proteasome (prosome, macropain) 26S subunit, non-ATPase, 2	chr10:30937552-30940459 (+), 92.82, qA4; chr16:20565202-20576957 (+), 97.45, qA3	0.420795
1415832_at	Agtr2	angiotensin II receptor, type 2	chrX:20641502-20646123 (+), 99.85, qA2	0.169985
1415833_x_at	Rps29; LOC629957; LOC637599	ribosomal protein S29; similar to 40S ribosomal protein S29; similar to 40S r...	chr2:172200532-172200909 (-), 79.04, qH3; chr12:70076328-70077676 (-), 57.23,...	0.0163015
1415834_at	Dusp6	dual specificity phosphatase 6	chr10:98692924-98697177 (+), 95.41, qD1	0.363103
1415835_at	Csh2	chorionic somatomammotropin hormone 2	chr13:27249877-27257205 (+), 98.65, qA3.1	0.068975
1415836_at	Aldh18a1	aldehyde dehydrogenase 18 family, member A1	chr19:40603568-40641770 (-), 98.9, qC3	0.04001
1415837_at	Klk1	kallikrein 1	chr7:44093401-44097651 (+), 91.55, qB3	1.12608e-07
1415838_at	Serinc1	serine incorporator 1	chr10:57204188-57220937 (-), 95.15, qB4	0.0293868
1415839_a_at	Npm1	nucleophosmin 1	chr11:33052286-33063062 (-), 91.22, qA4	2.3882e-06
1415840_at	Elovl5	ELOVL family member 5, elongation of long chain fatty acids (yeast)	chr9:77703055-77770201 (+), 97.19, qE1	7.18854e-07
1415841_at	Dync1i2	dynein cytoplasmic 1 intermediate chain 2	chr2:71015275-71064142 (+), 91.72, qC2	0.000102994
1415842_at	Gbl	G protein beta subunit-like	chr17:24201150-24206678 (-), 98.38, qA3.3	0.0449426
1415843_at	Gbl	G protein beta subunit-like	chr17:24201150-24206678 (-), 98.38, qA3.3	0.0562598
1415844_at	Syt4	synaptotagmin IV	chr18:31580812-31587276 (-), 66.43, qB1	4.60729e-05
1415845_at	Syt4	synaptotagmin IV	chr18:31580812-31587276 (-), 66.43, qB1	0.00034189
1415846_a_at	Ldhc	lactate dehydrogenase C	chr7:46729296-46746225 (+), 96.4, qB3	5.37318e-08
1415847_at	Ldhc	lactate dehydrogenase C	chr7:46729296-46746225 (+), 96.4, qB3	6.83773e-07
1415848_at	Csh1	chorionic somatomammotropin hormone 1	chr13:27101653-27107727 (+), 93.31, qA3.1; chr13:27129145-27135024 (+), 91.5,...	0.0468769
1415849_s_at	Stmn1	stathmin 1	chr4:133740420-133745908 (+), 93.81, qD3; chr4:69411555-69412602 (-), 94.28, qC2	1.27295e-05
1415850_at	Rasa3	RAS p21 protein activator 3	chr8:13566924-13677611 (-), 98.68, qA1.1	8.02002e-08
1415851_a_at	Impdh2	inosine 5'-phosphate dehydrogenase 2	chr8:102919615-102921276 (+), 92.14, qD1; chr9:108418554-108423680 (+), 93.59...	0.000485302
1415852_at	Impdh2	inosine 5'-phosphate dehydrogenase 2	chr8:102919615-102921276 (+), 92.14, qD1; chr9:108418554-108423680 (+), 93.59...	2.4558e-06
1415853_at	Def8	differentially expressed in FDCP 8	chr8:126329094-126349360 (+), 98.73, qE1	0.000686555
1415854_at	Kitl	kit ligand	chr10:99445511-99530099 (+), 98.38, qD1	0.00745993
1415855_at	Kitl	kit ligand	chr10:99445511-99530099 (+), 98.38, qD1	0.00908867
1415856_at	Emb	embigin	chr13:118339882-118393466 (+), 99.49, qD2.3	3.83171e-05
1415857_at	Emb	embigin	chr13:118339882-118393466 (+), 99.49, qD2.3	7.23699e-06
1415858_at	Eif3s8	eukaryotic translation initiation factor 3, subunit 8	chr7:126337671-126357511 (-), 96.26, qF3	0.000622348
1415859_at	Eif3s8	eukaryotic translation initiation factor 3, subunit 8	chr7:126337671-126357511 (-), 96.26, qF3	0.0841511
1415860_at	Kpna2; LOC670551; LOC671639	karyopherin (importin) alpha 2; similar to Importin alpha-2 subunit (Karyophe...	chr4:10780867-10782861 (+), 93.0, qA1; chr3:25401824-25403792 (-), 94.35, qA3...	0.00094862
1415861_at	Tyrp1	tyrosinase-related protein 1	chr4:80305537-80322967 (+), 99.77, qC3	0.319238
1415862_at	Tyrp1	tyrosinase-related protein 1	chr4:80305537-80322967 (+), 99.77, qC3	0.243414
1415863_at	Eif4g2	eukaryotic translation initiation factor 4, gamma 2	chr7:110862778-110912206 (-), 98.65, qE3	0.0258235
1415864_at	Bpgm	2,3-bisphosphoglycerate mutase	chr6:34406459-34435768 (+), 98.56, qB1	0.00810969
1415865_s_at	Bpgm	2,3-bisphosphoglycerate mutase	chr6:34406459-34435768 (+), 98.56, qB1	5.3483e-06
1415866_at	Unc45a	unc-45 homolog A (C. elegans)	chr7:80198807-80213732 (-), 97.98, qD2	0.0387015
1415867_at	Cct4	chaperonin subunit 4 (delta)	chr11:22890590-22903982 (+), 95.26, qA3.2	1.73256e-09
1415868_at	Cct4	chaperonin subunit 4 (delta)	chr11:22890590-22903982 (+), 95.26, qA3.2	0.383567
1415869_a_at	Trim28	tripartite motif protein 28	chr7:11924314-11931219 (+), 90.93, qA1	0.00753293
1415870_at	Calu	calumenin	chr6:29298125-29326682 (+), 96.72, qA3.3	0.000103
1415871_at	Tgfbi	transforming growth factor, beta induced	chr13:56619190-56648981 (+), 98.66, qB1	0.200577
1415872_at	Hnrph1	heterogeneous nuclear ribonucleoprotein H1	chr11:50221711-50229953 (+), 95.54, qB1.3	1.24085e-05
1415873_a_at	Actr1a	ARP1 actin-related protein 1 homolog A (yeast)	chr19:46430121-46449097 (-), 97.35, qC3	7.89407e-05
1415874_at	Spry1	sprouty homolog 1 (Drosophila)	chr3:37831485-37836147 (+), 93.33, qB	0.00852461
1415875_at	3010003L21Rik	RIKEN cDNA 3010003L21 gene	chr6:148878226-148903612 (+), 94.38, qG3; chr14:118413464-118416070 (-), 93.3...	0.00114529
1415876_a_at	Rps26	ribosomal protein S26	chr10:128027484-128029696 (-), 83.42, qD3	0.00116499
1415877_at	Dpysl3	dihydropyrimidinase-like 3	chr18:43449330-43518710 (-), 97.34, qB3	1.20735e-06
1415878_at	Rrm1	ribonucleotide reductase M1	chr7:102315526-102342886 (+), 98.78, qE3	1.35718e-05
1415879_a_at	Rplp2	ribosomal protein, large P2	chr7:141298685-141302905 (+), 89.51, qF5	0.100053
1415880_a_at	Lamp1	lysosomal membrane glycoprotein 1	chr8:13159111-13175585 (+), 97.8, qA1.1	0.0429843
1415881_at	Ghitm	growth hormone inducible transmembrane protein	chr14:36032050-36047029 (-), 98.59, qB	1.48872e-06
1415882_at	Ghitm	growth hormone inducible transmembrane protein	chr14:36032050-36047029 (-), 98.59, qB	8.34751e-05
1415883_a_at	Ela3	elastase 3, pancreatic	chr4:136693079-136700631 (-), 81.34, qD3	0.00953152
1415884_at	Ela3	elastase 3, pancreatic	chr4:136693079-136700631 (-), 81.34, qD3	0.0184713
1415885_at	Chgb	chromogranin B	chr2:132472906-132486812 (+), 99.09, qF2	1.60458e-09
1415886_at	Sh2d3c	SH2 domain containing 3C	chr2:32543080-32577535 (+), 98.51, qB	1.13416e-06
1415887_at	Tfg	Trk-fused gene	chr16:56615282-56642401 (-), 96.33, qC1.1	0.0512501
1415888_at	Hdgf	hepatoma-derived growth factor	chr3:87992070-88002225 (+), 94.69, qF1	0.00251458
1415889_a_at	Hsp90b1	heat shock protein 90kDa beta (Grp94), member 1	chr10:86120638-86135330 (-), 92.21, qC1	0.1032
1415890_at	Papss1	3'-phosphoadenosine 5'-phosphosulfate synthase 1	chr3:131502073-131580977 (+), 93.85, qG3	1.98555e-06
1415891_at	Suclg1	succinate-CoA ligase, GDP-forming, alpha subunit	chr6:73177890-73206416 (+), 98.51, qC1	0.00459212
1415892_at	Sgpl1	sphingosine phosphate lyase 1	chr10:60493998-60541690 (-), 95.43, qB4	0.000355383
1415893_at	Sgpl1	sphingosine phosphate lyase 1	chr10:60493998-60541690 (-), 95.43, qB4	0.946204
1415894_at	Enpp2	ectonucleotide pyrophosphatase/phosphodiesterase 2	chr15:54668741-54750210 (-), 98.62, qD1	4.08897e-07
1415895_at	Snrpn	small nuclear ribonucleoprotein N	chr7:59862065-59884061 (-), 90.78, qB5	0.00056199
1415896_x_at	Snrpn	small nuclear ribonucleoprotein N	chr7:59862065-59884061 (-), 90.78, qB5	0.000235906
1415897_a_at	Mgst1	microsomal glutathione S-transferase 1	chr6:138104511-138121475 (+), 89.39, qG1	1.15126e-05
1415898_at	Mgst1	microsomal glutathione S-transferase 1	chr6:138104511-138121475 (+), 89.39, qG1	0.17137
1415899_at	Junb	Jun-B oncogene	chr8:87867014-87868853 (-), 96.45, qC3	0.0442713
1415900_a_at	Kit	kit oncogene	chr5:75856658-75938391 (+), 95.36, qC3.3	3.51119e-06
1415901_at	Plod3	procollagen-lysine, 2-oxoglutarate 5-dioxygenase 3	chr5:137271648-137281246 (+), 98.33, qG2	0.0633451
1415902_at	Aldh7a1	aldehyde dehydrogenase family 7, member A1	chr18:56650416-56698303 (-), 96.74, qD3	0.177521
1415903_at	Slc38a1	solute carrier family 38, member 1	chr15:96404022-96470204 (-), 99.09, qF1	0.0698415
1415904_at	Lpl	lipoprotein lipase	chr8:71809542-71835921 (+), 89.66, qB3.3	1.54458e-05
1415905_at	Reg1	regenerating islet-derived 1	chr6:78355474-78358177 (+), 92.35, qC3	0.0277859
1415906_at	Tmsb4x	thymosin, beta 4, X chromosome	chrX:162551198-162552157 (-), 71.91, qF5	0.00103371
1415907_at	Ccnd3	cyclin D3	chr17:46967923-47062880 (+), 88.52, qC; chr4:138616470-138618314 (-), 63.44, qD3	0.0113754
1415908_at	Tspyl1	testis-specific protein, Y-encoded-like 1	chr10:33971630-33974304 (+), 92.6, qB1	0.0315483
1415909_at	Stip1	stress-induced phosphoprotein 1	chr19:7087745-7107070 (-), 96.57, qA	0.0011277
1415910_s_at	Ciapin1	cytokine induced apoptosis inhibitor 1	chr8:97711208-97727394 (-), 95.29, qD1	0.000177423
1415911_at	Impact	imprinted and ancient	chr18:13115091-13135934 (+), 92.66, qA1	5.20028e-05
1415912_a_at	Rps13; LOC625298; LOC628061...	ribosomal protein S13; similar to ribosomal protein S13; similar to ribosomal...	chr8:89937809-89938335 (+), 36.39, qC3; chr7:88405596-88406105 (-), 35.35, qD...	0.000616517
1415913_at	Rps13; LOC625298; LOC628061...	ribosomal protein S13; similar to ribosomal protein S13; similar to ribosomal...	chr8:89937809-89938335 (+), 36.39, qC3; chr7:88405596-88406105 (-), 35.35, qD...	2.50823e-06
1415914_at	Hnrpab	heterogeneous nuclear ribonucleoprotein A/B	chr11:51443522-51450270 (-), 96.93, qB1.3	0.000393842
1415915_at	Ddx1	DEAD (Asp-Glu-Ala-Asp) box polypeptide 1	chr12:13244966-13275157 (-), 97.3, qA1.1	0.000254718
1415916_a_at	Mthfd1	methylenetetrahydrofolate dehydrogenase (NADP+ dependent), methenyltetrahydro...	chr12:77174077-77238643 (+), 97.78, qC3	4.2696e-08
1415917_at	Mthfd1	methylenetetrahydrofolate dehydrogenase (NADP+ dependent), methenyltetrahydro...	chr12:77174077-77238643 (+), 97.78, qC3	3.41395e-08
1415918_a_at	Tpi1	triosephosphate isomerase 1	chr6:124776333-124780031 (-), 90.14, qF2	0.0422581
1415919_at	Npdc1	neural proliferation, differentiation and control gene 1	chr2:25225086-25231501 (+), 95.71, qA3	2.28356e-06
1415920_at	Cstf2t	cleavage stimulation factor, 3' pre-RNA subunit 2, tau	chr19:31148847-31153064 (+), 98.05, qC1	4.54653e-05
1415921_a_at	Tnfrsf19	tumor necrosis factor receptor superfamily, member 19	chr14:59917954-59992097 (-), 99.46, qD1	0.0130607
1415922_s_at	Marcksl1	MARCKS-like 1	chr4:129015934-129018283 (+), 96.38, qD2.2; chr15:103273410-103274733 (-), 80...	1.78019e-06
1415923_at	Ndn	necdin	chr7:62225518-62228878 (+), 94.55, qC	1.73784e-07
1415924_at	Tnp1	transition protein 1	chr1:72948280-72949098 (-), 83.99, qC3	0.426568
1415925_a_at	Nup62	nucleoporin 62	chr7:44684146-44699876 (+), 93.75, qB3	3.68425e-05
1415926_at	Nup62	nucleoporin 62	chr7:44684146-44699876 (+), 93.75, qB3	1.3745e-05
1415927_at	Actc1	actin, alpha, cardiac	chr2:113738728-113744280 (-), 96.14, qE4	0.000960834
1415928_a_at	Map1lc3b	microtubule-associated protein 1 light chain 3 beta	chr5:147719258-147719950 (+), 35.02, qG3; chr8:124476506-124484107 (+), 89.33...	2.49113e-07
1415929_at	Map1lc3b	microtubule-associated protein 1 light chain 3 beta	chr5:147719258-147719950 (+), 35.02, qG3; chr8:124476506-124484107 (+), 89.33...	0.000102336
1415930_a_at	Map1lc3b	microtubule-associated protein 1 light chain 3 beta	chr5:147719258-147719950 (+), 35.02, qG3; chr8:124476506-124484107 (+), 89.33...	0.036851
1415931_at	Igf2	insulin-like growth factor 2	chr7:142460158-142471250 (-), 97.03, qF5	0.0206204
1415932_x_at	Atp9a	ATPase, class II, type 9A	chr2:168325642-168433139 (-), 97.24, qH3	2.12193e-07
1415933_a_at	Cox5a	cytochrome c oxidase, subunit Va	chr9:57319373-57330564 (+), 90.75, qB	0.0106421
1415934_at	Cops8	COP9 (constitutive photomorphogenic) homolog, subunit 8 (Arabidopsis thaliana)	chr1:92433435-92443745 (+), 95.66, qD	2.50842e-05
1415935_at	Smoc2	SPARC related modular calcium binding 2	chr17:14016102-14141409 (+), 99.86, qA2	0.106831
1415936_at	Bcar3	breast cancer anti-estrogen resistance 3	chr3:122411778-122522213 (+), 98.32, qG1	0.0311907
1415937_s_at	Pdcd6ip	programmed cell death 6 interacting protein	chr9:113500441-113556947 (-), 97.72, qF3	0.057991
1415938_at	Spink3	serine peptidase inhibitor, Kazal type 3	chr18:43853412-43862545 (-), 69.8, qB3	9.69372e-06
1415939_at	Fmod	fibromodulin	chr1:135853870-135864697 (+), 99.73, qE4	0.71332
1415940_at	Zfand2a	zinc finger, AN1-type domain 2A	chr5:139724854-139738123 (-), 80.04, qG2	0.148169
1415941_s_at	Zfand2a	zinc finger, AN1-type domain 2A	chr5:139724854-139738123 (-), 80.04, qG2	0.00722456
1415942_at	Rpl10; LOC234703; LOC638133	ribosomal protein 10; similar to ribosomal protein L10; similar to ribosomal ...	chr8:97112095-97112832 (+), 73.58, qC5; chrX:70523588-70525852 (+), 84.55, qA...	0.0023389
1415943_at	Sdc1	syndecan 1	chr12:8797368-8819719 (+), 96.12, qA1.1	1.28138e-05
1415944_at	Sdc1	syndecan 1	chr12:8797368-8819719 (+), 96.12, qA1.1	0.000377769
1415945_at	Mcm5	minichromosome maintenance deficient 5, cell division cycle 46 (S. cerevisiae)	chr8:78005695-78024173 (+), 97.01, qC1	8.84971e-05
1415946_at	Pigq	phosphatidylinositol glycan anchor biosynthesis, class Q	chr17:25654020-25669538 (-), 98.08, qA3.3	0.270671
1415947_at	Creg1	cellular repressor of E1A-stimulated genes 1	chr1:167600434-167611979 (+), 97.1, qH2.3	0.601338
1415948_at	Creg1	cellular repressor of E1A-stimulated genes 1	chr1:167600434-167611979 (+), 97.1, qH2.3	0.085537
1415949_at	Cpe	carboxypeptidase E	chr8:67484689-67585378 (-), 98.75, qB3.1	1.53035e-05
1415950_a_at	Pebp1	phosphatidylethanolamine binding protein 1	chr10:28719510-28720703 (+), 89.91, qA4; chr5:117543680-117548606 (-), 90.98,...	0.0896887
1415951_at	Fkbp10	FK506 binding protein 10	chr11:100231646-100240930 (+), 98.9, qD	0.0728359
1415952_at	Mark2	MAP/microtubule affinity-regulating kinase 2	chr19:7343019-7408888 (-), 98.73, qA	0.257597
1415953_s_at	Mark2	MAP/microtubule affinity-regulating kinase 2	chr19:7343019-7408888 (-), 98.73, qA	0.00429987
1415954_at	Try4; Prss1; 1810049H19Rik;...	trypsin 4; protease, serine, 1 (trypsin 1); RIKEN cDNA 1810049H19 gene; tryps...	chr6:41231890-41235140 (+), 88.71, qB1; chr6:41240838-41243116 (-), 83.58, qB1	0.260649
1415955_x_at	Prm1	protamine 1	chr16:10709903-10710386 (-), 76.67, qA1	0.024515
1415956_a_at	Pctk1	PCTAIRE-motif protein kinase 1	chrX:19844930-19856832 (+), 97.36, qA1.3	0.000144991
1415957_a_at	Nnp1	novel nuclear protein 1	chr10:77803512-77816124 (-), 96.68, qC1	0.429592
1415958_at	Slc2a4	solute carrier family 2 (facilitated glucose transporter), member 4	chr11:69758600-69764379 (-), 94.63, qB3	0.00124801
1415959_at	Slc2a4	solute carrier family 2 (facilitated glucose transporter), member 4	chr11:69758600-69764379 (-), 94.63, qB3	0.000226596
1415960_at	Mpo	myeloperoxidase	chr11:87609775-87620606 (+), 98.56, qC	0.138071
1415961_at	Itm2c	integral membrane protein 2C	chr1:87725449-87739863 (+), 97.86, qC5	8.4811e-06
1415962_at	Eif3s3	eukaryotic translation initiation factor 3, subunit 3 (gamma)	chr15:51616633-51695548 (-), 92.68, qC	0.000355978
1415963_at	Hnrph2	heterogeneous nuclear ribonucleoprotein H2	chr3:4197160-4199504 (+), 91.54, qA1; chrX:129947573-129953410 (+), 95.67, qE3	0.000350575
1415964_at	Scd1	stearoyl-Coenzyme A desaturase 1	chr19:44447765-44461013 (-), 90.89, qC3	3.15825e-07
1415965_at	Scd1	stearoyl-Coenzyme A desaturase 1	chr19:44447765-44461013 (-), 90.89, qC3	0.122445
1415966_a_at	Ndufv1	NADH dehydrogenase (ubiquinone) flavoprotein 1	chr19:4007499-4012711 (-), 95.71, qA	0.00612468
1415967_at	Ndufv1	NADH dehydrogenase (ubiquinone) flavoprotein 1	chr19:4007499-4012711 (-), 95.71, qA	5.44142e-06
1415968_a_at	Kap	kidney androgen regulated protein	chr6:133815546-133819360 (-), 83.65, qG1	0.0505386
1415969_s_at	Kap	kidney androgen regulated protein	chr6:133815546-133819360 (-), 83.65, qG1	0.177366
1415970_at	Cox6c	cytochrome c oxidase, subunit VIc	chr15:35870474-35882742 (-), 90.24, qB3.1	0.00720224
1415971_at	Marcks	myristoylated alanine rich protein kinase C substrate	chr10:36822652-36828342 (-), 91.72, qB1	4.1783e-05
1415972_at	Marcks	myristoylated alanine rich protein kinase C substrate	chr10:36822652-36828342 (-), 91.72, qB1	7.24128e-08
1415973_at	---	0 day neonate cerebellum cDNA, RIKEN full-length enriched library, clone:C230...	chr10:36822652-36828342 (-), 91.72, qB1	2.28235e-07
1415974_at	Map2k2	mitogen activated protein kinase kinase 2	chr10:80509067-80527832 (+), 99.0, qC1	0.0498785
1415975_at	Carhsp1	calcium regulated heat stable protein 1	chr16:8573905-8587328 (-), 97.11, qA1	3.7247e-05
1415976_a_at	Carhsp1	calcium regulated heat stable protein 1	chr16:8573905-8587328 (-), 97.11, qA1	0.746705
1415977_at	Isyna1	myo-inositol 1-phosphate synthase A1	chr8:73523193-73526275 (+), 97.27, qB3.3	0.000199108
1415978_at	Tubb3	tubulin, beta 3	chr8:126297513-126308099 (+), 96.86, qE1	4.84446e-07
1415979_x_at	Rpl7	ribosomal protein L7	chr5:83411407-83412287 (+), 75.55, qE1; chr5:41630360-41631251 (+), 75.29, qB...	0.00296316
1415980_at	Atp5g2	ATP synthase, H+ transporting, mitochondrial F0 complex, subunit c (subunit 9...	chr7:23655396-23656033 (-), 48.92, qA3; chr15:102490897-102500386 (-), 92.55,...	0.000103384
1415981_at	Herpud2	HERPUD family member 2	chr9:24858532-24902148 (-), 97.05, qA4	0.00014221
1415982_at	Herpud2	HERPUD family member 2	chr9:24858532-24902148 (-), 97.05, qA4	0.00872917
1415983_at	Lcp1	lymphocyte cytosolic protein 1	chr14:73870579-73964996 (+), 98.03, qD3	0.356714
1415984_at	Acadm	acyl-Coenzyme A dehydrogenase, medium chain	chr3:153859742-153882015 (-), 94.6, qH3	8.88655e-08
1415985_at	Sf3b3	splicing factor 3b, subunit 3	chr8:113696911-113733477 (-), 99.17, qE1	0.00111328
1415986_at	Clcn4-2	chloride channel 4-2	chr7:6886397-6903399 (-), 94.68, qA1	7.13389e-07
1415987_at	Hdlbp	high density lipoprotein (HDL) binding protein	chr1:95236345-95309205 (-), 98.57, qD	0.00107177
1415988_at	Hdlbp	high density lipoprotein (HDL) binding protein	chr1:95236345-95309205 (-), 98.57, qD	0.0264307
1415989_at	Vcam1	vascular cell adhesion molecule 1	chr3:116101915-116121690 (-), 99.6, qG1	0.00203212
1415990_at	Vdac2	voltage-dependent anion channel 2	chr14:20619893-20634433 (+), 96.9, qA3; chr5:92835422-92836884 (-), 71.78, qE2	7.20936e-05
1415991_a_at	Klhdc3	kelch domain containing 3	chr17:46137740-46144112 (-), 98.55, qC	2.40938e-06
1415992_at	Pigo	phosphatidylinositol glycan anchor biosynthesis, class O	chr4:43038730-43046899 (-), 98.87, qA5	0.00393159
1415993_at	Sqle	squalene epoxidase	chr15:59144718-59160874 (+), 99.75, qD1	0.00895586
1415994_at	Cyp2e1	cytochrome P450, family 2, subfamily e, polypeptide 1	chr7:140615058-140626117 (+), 85.9, qF5	0.36308
1415995_at	Casp6	caspase 6	chr3:129893450-129906125 (+), 98.57, qG3	0.00479181
1415996_at	Txnip	thioredoxin interacting protein	chr3:96643364-96647291 (+), 95.53, qF2.1	0.000173087
1415997_at	Txnip	thioredoxin interacting protein	chr3:96643364-96647291 (+), 95.53, qF2.1	0.000369911
1415998_at	Vdac1	voltage-dependent anion channel 1	chr11:52204319-52232820 (+), 90.93, qB1.3	1.55216e-05
1415999_at	Hey1	hairy/enhancer-of-split related with YRPW motif 1	chr3:8646431-8650112 (-), 96.41, qA1	0.000540681
1416000_a_at	Prdx1	peroxiredoxin 1	chr4:116183530-116197447 (+), 89.3, qD1	1.46497e-06
1416001_a_at	Cotl1	coactosin-like 1 (Dictyostelium)	chr8:122695190-122726565 (-), 94.52, qE1	0.157681
1416002_x_at	Cotl1	coactosin-like 1 (Dictyostelium)	chr8:122695190-122726565 (-), 94.52, qE1	6.54787e-05
1416003_at	Cldn11	claudin 11	chr3:31340823-31355202 (+), 97.98, qA3	0.117162
1416004_at	Ywhah	tyrosine 3-monooxygenase/tryptophan 5-monooxygenase activation protein, eta p...	chr5:33335699-33344823 (+), 88.54, qB1	0.975566
1416005_at	Psmc1	protease (prosome, macropain) 26S subunit, ATPase 1	chr12:100511235-100524409 (+), 84.15, qE	0.129575
1416006_at	Mdk	midkine	chr2:91730659-91733121 (-), 91.12, qE1	5.06018e-07
1416007_at	Satb1	special AT-rich sequence binding protein 1	chr17:51203585-51297598 (-), 97.76, qC	4.65871e-09
1416008_at	Satb1	special AT-rich sequence binding protein 1	chr17:51203585-51297598 (-), 97.76, qC	4.47785e-09
1416009_at	Tspan3	tetraspanin 3	chr9:55934017-55959207 (-), 97.85, qB	2.15694e-07
1416010_a_at	Ehd1	EH-domain containing 1	chr19:6276967-6300096 (+), 95.18, qA	0.000390474
1416011_x_at	Ehd1	EH-domain containing 1	chr19:6276967-6300096 (+), 95.18, qA	0.000540456
1416012_at	Ehd1	EH-domain containing 1	chr19:6276967-6300096 (+), 95.18, qA	0.607135
1416013_at	Pld3	phospholipase D family, member 3	chr7:27240406-27261958 (-), 99.58, qA3	0.000655208
1416014_at	Abce1	ATP-binding cassette, sub-family E (OABP), member 1	chr8:82579526-82607812 (-), 94.51, qC2	6.00633e-06
1416015_s_at	Abce1	ATP-binding cassette, sub-family E (OABP), member 1	chr8:82579526-82607812 (-), 94.51, qC2	2.75473e-05
1416016_at	Tap1	transporter 1, ATP-binding cassette, sub-family B (MDR/TAP)	chr17:33797568-33807432 (+), 97.89, qB1	0.568584
1416017_at	Copg	coatomer protein complex, subunit gamma	chr6:87853537-87879231 (+), 98.88, qD1	4.01835e-05
1416018_at	Dr1	down-regulator of transcription 1	chr5:108509198-108520828 (+), 98.72, qF	0.997861
1416019_at	Dr1	down-regulator of transcription 1	chr5:108509198-108520828 (+), 98.72, qF	0.183152
1416020_a_at	Atp5g1	ATP synthase, H+ transporting, mitochondrial F0 complex, subunit c (subunit 9...	chr11:95889110-95891654 (-), 78.58, qD	8.25101e-06
1416021_a_at	Fabp5; LOC628298; LOC637129...	fatty acid binding protein 5, epidermal; similar to Fatty acid-binding protei...	chr3:9995136-9999144 (+), 86.56, qA1; chr9:57282068-57282726 (+), 60.52, qB; ...	4.72366e-06
1416022_at	Fabp5	fatty acid binding protein 5, epidermal	chr3:9995136-9999144 (+), 86.56, qA1; chr9:57282068-57282726 (+), 60.52, qB; ...	0.00027564
1416023_at	Fabp3	fatty acid binding protein 3, muscle and heart	chr4:129810947-129817763 (+), 95.29, qD2.2; chr10:86161552-86162305 (-), 92.4...	1.53075e-06
1416024_x_at	Cct3	chaperonin subunit 3 (gamma)	chr3:88383050-88407696 (+), 97.82, qF1	0.000345331
1416025_at	Fgg	fibrinogen, gamma polypeptide	chr3:83093670-83100981 (+), 98.19, qE3	0.000273782
1416026_a_at	Rpl12	ribosomal protein L12	chr2:32783740-32786498 (+), 92.2, qB; chr3:130060410-130061008 (+), 52.06, qG...	3.90283e-07
1416027_at	Pdcd6	programmed cell death 6	chr13:74769127-74783296 (-), 99.53, qC1	0.134837
1416028_a_at	Hn1	hematological and neurological expressed sequence 1	chr11:115313439-115330477 (-), 95.1, qE2	0.000886383
1416029_at	Klf10	Kruppel-like factor 10	chr15:38238999-38245298 (-), 96.1, qB3.1	0.00035068
1416030_a_at	Mcm7	minichromosome maintenance deficient 7 (S. cerevisiae)	chr16:53903179-53905568 (+), 79.73, qC1.1; chr5:138394371-138401647 (-), 82.0...	0.000109807
1416031_s_at	Mcm7	minichromosome maintenance deficient 7 (S. cerevisiae)	chr16:53903179-53905568 (+), 79.73, qC1.1; chr5:138394371-138401647 (-), 82.0...	0.000118143
1416032_at	Tmem109	transmembrane protein 109	chr19:10937704-10948795 (-), 97.38, qA	0.0398879
1416033_at	Tmem109	transmembrane protein 109	chr19:10937704-10948795 (-), 97.38, qA	0.0826557
1416034_at	Cd24a	CD24a antigen	chr10:43267539-43272682 (+), 95.36, qB2; chr14:118779140-118784821 (+), 89.95...	3.10319e-06
1416035_at	---	---	chr12:74826783-74866429 (+), 97.16, qC3	0.00215792
1416036_at	Fkbp1a	FK506 binding protein 1a	chr2:151233941-151253132 (+), 91.76, qG3	0.0927277
1416037_a_at	Cct2	chaperonin subunit 2 (beta)	chr10:116455106-116467888 (-), 97.62, qD2	1.40282e-06
1416038_at	AL033314	expressed sequence AL033314	chr6:28430374-28838831 (+), 95.96, qA3.3	0.0526415
1416039_x_at	Cyr61	cysteine rich protein 61	chr3:145584407-145587371 (-), 96.29, qH2	0.31692
1416040_at	Lipf	lipase, gastric	chr19:34027183-34042807 (+), 99.02, qC1	0.371821
1416041_at	Sgk	serum/glucocorticoid regulated kinase	chr10:21684104-21689319 (+), 96.97, qA3	3.77314e-06
1416042_s_at	Nasp	nuclear autoantigenic sperm protein (histone-binding)	chr4:116098983-116125861 (-), 98.7, qD1	0.00547824
1416043_at	Nasp	nuclear autoantigenic sperm protein (histone-binding)	chr4:116098983-116125861 (-), 98.7, qD1	0.00430031
1416044_at	Fliih	flightless I homolog (Drosophila)	chr11:60530320-60543460 (-), 99.85, qB2	0.00436115
1416045_a_at	Smarcb1	SWI/SNF related, matrix associated, actin dependent regulator of chromatin, s...	chr10:75340484-75365333 (-), 98.46, qC1	0.000410102
1416046_a_at	Fuca2	fucosidase, alpha-L- 2, plasma	chr10:13191266-13206560 (+), 80.76, qA2	0.011676
1416047_at	Fuca2	fucosidase, alpha-L- 2, plasma	chr10:13191266-13206560 (+), 80.76, qA2	0.0290072
1416048_at	Phc2	polyhomeotic-like 2 (Drosophila)	chr4:128207299-128255178 (+), 98.22, qD2.2	1.21034e-06
1416049_at	Gldc	glycine decarboxylase	chr19:30164443-30241426 (-), 99.18, qC1	1.33123e-05
1416050_a_at	Scarb1	scavenger receptor class B, member 1	chr5:125566063-125630079 (-), 97.01, qG1.1	0.00473406
1416051_at	C2	complement component 2 (within H-2S)	chr17:34470660-34490124 (-), 99.05, qB1	0.00781722
1416052_at	Prps1	phosphoribosyl pyrophosphate synthetase 1	chrX:135802972-135822504 (+), 98.25, qF1	2.64351e-05
1416053_at	Lrrn1	leucine rich repeat protein 1, neuronal	chr6:107495545-107536005 (+), 99.68, qE1	0.000124409
1416054_at	Rps5	ribosomal protein S5	chr7:11822515-11826865 (+), 83.69, qA1	0.120182
1416055_at	Amy2; 1810008N23Rik	amylase 2, pancreatic; RIKEN cDNA 1810008N23 gene	chr3:113275410-113419355 (-), 95.8, qF3; chr3:113376945-113451958 (-), 91.55,...	0.213582
1416056_a_at	Ndufb11	NADH dehydrogenase (ubiquinone) 1 beta subcomplex, 11	chr5:123326830-123327421 (+), 57.39, qF; chrX:19772284-19774561 (-), 88.72, q...	0.000190035
1416057_at	Ndufb11	NADH dehydrogenase (ubiquinone) 1 beta subcomplex, 11	chr5:123326830-123327421 (+), 57.39, qF; chrX:19772284-19774561 (-), 88.72, q...	8.65765e-05
1416058_s_at	Atp5c1	ATP synthase, H+ transporting, mitochondrial F1 complex, gamma polypeptide 1	chr2:9973882-9998339 (-), 89.43, qA1	5.99453e-06
1416059_at	Sec23b	SEC23B (S. cerevisiae)	chr2:144247770-144282190 (+), 96.15, qG1	0.225521
1416060_at	Tbc1d15	TBC1 domain family, member 15	chr10:114601957-114655603 (-), 99.79, qD2	5.33598e-07
1416061_at	Tbc1d15	TBC1 domain family, member 15	chr10:114601957-114655603 (-), 99.79, qD2	6.55408e-07
1416062_at	Tbc1d15	TBC1 domain family, member 15	chr10:114601957-114655603 (-), 99.79, qD2	1.03181e-05
1416063_x_at	Ceacam11	CEA-related cell adhesion molecule 11	chr7:17130645-17137078 (+), 99.53, qA2	0.191951
1416064_a_at	Hspa5	heat shock 70kD protein 5 (glucose-regulated protein)	chr2:34594114-34598540 (+), 95.6, qB	0.00827266
1416065_a_at	Ankrd10	ankyrin repeat domain 10	chr8:11611552-11635770 (-), 97.78, qA1.1	0.000202793
1416066_at	Cd9	CD9 antigen	chr6:125425884-125460384 (-), 92.74, qF3	7.00632e-06
1416067_at	Ifrd1	interferon-related developmental regulator 1	chr12:40713551-40733596 (-), 91.79, qB1	5.96626e-05
1416068_at	Kars; LOC631033	lysyl-tRNA synthetase; similar to lysyl-tRNA synthetase	chr8:114880111-114897972 (-), 95.93, qE1	2.85968e-07
1416069_at	Pfkp	phosphofructokinase, platelet	chr13:6580417-6647978 (-), 96.22, qA1	1.62033e-05
1416070_a_at	Ddx18	DEAD (Asp-Glu-Ala-Asp) box polypeptide 18	chr17:52824785-52826975 (+), 92.48, qC; chr1:123381384-123395511 (-), 97.89, ...	3.88104e-07
1416071_at	Ddx18	DEAD (Asp-Glu-Ala-Asp) box polypeptide 18	chr17:52824785-52826975 (+), 92.48, qC; chr1:123381384-123395511 (-), 97.89, ...	3.63122e-08
1416072_at	Cd34	CD34 antigen	chr1:196639614-196662008 (+), 98.23, qH6	0.000484843
1416073_a_at	Nup85	nucleoporin 85	chr10:75828578-75886628 (-), 90.06, qC1	0.000834244
1416074_a_at	Rpl28	ribosomal protein L28	chr7:4396069-4397717 (+), 94.12, qA1	0.0375164
1416075_at	Sav1	salvador homolog 1 (Drosophila)	chr12:70883616-70905625 (-), 98.76, qC2	0.116961
1416076_at	Ccnb1-rs1; Ccnb1; LOC434175...	cyclin B1, related sequence 1; cyclin B1; similar to G2/mitotic-specific cycl...	chr14:7202621-7204467 (+), 73.86, qA1; chr4:118439886-118441381 (-), 59.99, q...	0.000446658
1416077_at	Adm	adrenomedullin	chr7:110418834-110420997 (+), 97.55, qE3	0.260948
1416078_s_at	Raf1	v-raf-leukemia viral oncogene 1	chr6:115584242-115642200 (-), 97.92, qE3	0.00814461
1416079_a_at	Arpc1a	actin related protein 2/3 complex, subunit 1A	chr5:145337395-145362288 (+), 95.38, qG2	0.442559
1416080_at	Adam15	a disintegrin and metallopeptidase domain 15 (metargidin)	chr3:89425441-89435918 (-), 98.31, qF1	0.704329
1416081_at	Smad1	MAD homolog 1 (Drosophila)	chr8:82234453-82295564 (-), 91.65, qC2	7.77144e-06
1416082_at	Rab1	RAB1, member RAS oncogene family	chr11:20101449-20126909 (+), 93.31, qA3.1	0.08915
1416083_at	Zfand5	zinc finger, AN1-type domain 5	chr4:98620584-98622202 (+), 46.7, qC6; chr19:21343112-21349386 (+), 93.41, qB	3.31124e-09
1416084_at	Zfand5	zinc finger, AN1-type domain 5	chr4:98620584-98622202 (+), 46.7, qC6; chr19:21343112-21349386 (+), 93.41, qB	0.0707726
1416085_s_at	Zfand5	zinc finger, AN1-type domain 5	chr4:98620584-98622202 (+), 46.7, qC6; chr19:21343112-21349386 (+), 93.41, qB	0.000402054
1416086_at	Tpst2	protein-tyrosine sulfotransferase 2	chr5:112517029-112555661 (+), 97.13, qF	0.000455539
1416087_at	Ap1s1	adaptor protein complex AP-1, sigma 1	chr5:137319624-137330280 (-), 92.09, qG2	2.63556e-05
1416088_a_at	Rps15	ribosomal protein S15	chr10:79695774-79697242 (+), 82.25, qC1	0.333045
1416089_at	Rps15	ribosomal protein S15	chr10:79695774-79697242 (+), 82.25, qC1	0.292628
1416090_at	Pdhb	pyruvate dehydrogenase (lipoamide) beta	chr1:4761185-4762622 (+), 65.51, qA1; chr14:6956604-6964532 (-), 95.4, qA1	2.89213e-09
1416091_at	Mtap4	microtubule-associated protein 4	chr9:109776633-109929126 (+), 98.17, qF2	0.0120592
1416092_a_at	Mtap4	microtubule-associated protein 4	chr9:109776633-109929126 (+), 98.17, qF2	0.30401
1416093_a_at	Mrpl20	mitochondrial ribosomal protein L20	chr4:154647400-154652631 (+), 95.0, qE2	0.0138687
1416094_at	Adam9	a disintegrin and metallopeptidase domain 9 (meltrin gamma)	chr8:26415155-26482462 (-), 98.29, qA2	0.00521235
1416095_x_at	1110005A23Rik	RIKEN cDNA 1110005A23 gene	chr10:128224712-128280578 (+), 97.07, qD3; chr19:23742907-23743812 (+), 82.31...	0.0012924
1416096_at	AI413782	expressed sequence AI413782	chr12:88127977-88153347 (-), 94.92, qD2	0.0147544
1416097_at	Lrrc4	leucine rich repeat containing 4	chr6:28779220-28781756 (-), 97.52, qA3.3	3.76298e-05
1416098_at	Syngr3	synaptogyrin 3	chr17:24412690-24417546 (-), 98.44, qA3.3	0.000117726
1416099_at	Rpl27; LOC621100; LOC669376...	ribosomal protein L27; similar to ribosomal protein L27; similar to ribosomal...	chr11:101258501-101261686 (+), 57.57, qD	0.00127397
1416100_at	Eif3s7	eukaryotic translation initiation factor 3, subunit 7 (zeta)	chr15:77786255-77798061 (-), 96.04, qE1	3.8844e-06
1416101_a_at	Hist1h1c	histone 1, H1c	chr13:23746271-23747832 (+), 92.02, qA3.1	0.0351077
1416102_at	Ywhaz	tyrosine 3-monooxygenase/tryptophan 5-monooxygenase activation protein, zeta ...	chr3:92774719-92776219 (+), 37.24, qF1	0.000353577
1416103_at	Ywhaz	tyrosine 3-monooxygenase/tryptophan 5-monooxygenase activation protein, zeta ...	chr3:92774719-92776219 (+), 37.24, qF1	0.00043043
1416104_at	Mpdu1	mannose-P-dolichol utilization defect 1	chr11:69472891-69478815 (-), 94.68, qB3	6.22645e-05
1416105_at	Nnt	nicotinamide nucleotide transhydrogenase	chr13:120454320-120527898 (-), 82.04, qD2.3	3.61273e-05
1416106_at	Kti12	KTI12 homolog, chromatin associated (S. cerevisiae)	chr4:108345423-108347345 (+), 97.26, qC7	6.53713e-05
1416107_at	Nsg2	neuron specific gene family member 2	chr11:31900423-31959202 (+), 98.4, qA4	0.0296885
1416108_a_at	Tmed3	transmembrane emp24 domain containing 3	chr9:89497096-89502957 (-), 95.23, qE3.1	7.49179e-05
1416109_at	Fuca1	fucosidase, alpha-L- 1, tissue	chr4:135192810-135211368 (+), 92.15, qD3	7.28896e-05
1416110_at	Slc35a4	solute carrier family 35, member A4	chr5:52869593-52872062 (+), 91.78, qC1; chr18:36806487-36809838 (+), 93.2, qB2	0.00279962
1416111_at	Cd83	CD83 antigen	chr13:43796110-43814106 (+), 97.78, qA4	0.00410061
1416112_at	Cox8a	cytochrome c oxidase, subunit VIIIa	chr19:7282205-7284677 (-), 89.82, qA	0.00637512
1416113_at	Fkbp8	FK506 binding protein 8	chr8:73456834-73464317 (+), 93.46, qB3.3	0.083088
1416114_at	Sparcl1	SPARC-like 1 (mast9, hevin)	chr5:104319409-104354432 (-), 97.19, qE5	0.000279824
1416115_at	Orc3l	origin recognition complex, subunit 3-like (S. cerevisiae)	chr4:34758018-34803817 (-), 96.8, qA5	1.00785e-05
1416116_at	Orc3l	origin recognition complex, subunit 3-like (S. cerevisiae)	chr4:34758018-34803817 (-), 96.8, qA5	0.419517
1416117_at	Orc3l	origin recognition complex, subunit 3-like (S. cerevisiae)	chr4:34758018-34803817 (-), 96.8, qA5	0.00182913
1416118_at	LOC630539	similar to mouse RING finger 1	chr3:69123257-69131772 (-), 95.56, qE1	0.0981319
1416119_at	Txn1	thioredoxin 1	chr1:44408310-44408838 (-), 48.11, qC1.1	0.0142874
1416120_at	Rrm2	ribonucleotide reductase M2	chr12:25297362-25303225 (+), 95.17, qA1.3	0.0743186
1416121_at	Lox	lysyl oxidase	chr18:52641430-52655111 (-), 98.14, qD1	0.497874
1416122_at	Ccnd2	cyclin D2	chr6:127094051-127116612 (-), 94.06, qF3	4.13774e-09
1416123_at	Ccnd2	cyclin D2	chr6:127094051-127116612 (-), 94.06, qF3	2.89947e-08
1416124_at	Ccnd2	cyclin D2	chr6:127094051-127116612 (-), 94.06, qF3	1.2258e-06
1416125_at	Fkbp5	FK506 binding protein 5	chr17:28126418-28213706 (-), 92.57, qA3.3	1.51503e-06
1416126_at	LOC671429	similar to DNA-directed RNA polymerase I 135 kDa polypeptide (RNA polymerase ...	chr2:128792435-128818035 (+), 95.58, qF1	4.48431e-08
1416127_a_at	Dnpep	aspartyl aminopeptidase	chr1:75191712-75200155 (-), 95.13, qC3	0.19073
1416128_at	Tuba6; LOC626534	tubulin, alpha 6; similar to Tubulin alpha-6 chain (Alpha-tubulin 6)	chr2:151150396-151151701 (+), 76.22, qG3; chr9:90895052-90896356 (+), 75.8, q...	1.2238e-05
1416129_at	Errfi1	ERBB receptor feedback inhibitor 1	chr4:149698871-149712689 (+), 96.37, qE2	0.847327
1416130_at	Prnp	prion protein	chr2:131603633-131629865 (+), 94.95, qF1	0.197208
1416131_s_at	C920006C10Rik	RIKEN cDNA C920006C10 gene	chr15:65616719-65703632 (+), 93.34, qD1	8.30511e-06
1416132_at	C920006C10Rik	RIKEN cDNA C920006C10 gene	chr15:65616719-65703632 (+), 93.34, qD1	0.0011513
1416133_at	C920006C10Rik	RIKEN cDNA C920006C10 gene	chr15:65616719-65703632 (+), 93.34, qD1	0.000238635
1416134_at	Aplp1	amyloid beta (A4) precursor-like protein 1	chr7:30143739-30154305 (-), 98.33, qB1	6.32851e-07
1416135_at	Apex1	apurinic/apyrimidinic endonuclease 1	chr14:49846931-49849090 (+), 74.66, qC1	0.00446274
1416136_at	Mmp2	matrix metallopeptidase 2	chr8:95716424-95742548 (+), 97.77, qC5	2.54286e-07
1416137_at	Anxa7	annexin A7	chr14:19243811-19268669 (-), 92.96, qA2	1.61495e-05
1416138_at	Anxa7	annexin A7	chr14:19243811-19268669 (-), 92.96, qA2	7.86988e-06
1416139_at	Reg2	regenerating islet-derived 2	chr6:78334663-78337931 (+), 98.82, qC3	0.0170855
1416140_a_at	Dhx30	DEAH (Asp-Glu-Ala-His) box polypeptide 30	chr9:109929494-109962263 (-), 95.32, qF2	0.543956
1416141_a_at	Rps6; LOC666577; LOC667739;...	ribosomal protein S6; similar to 40S ribosomal protein S6; similar to 40S rib...	chr4:86325295-86328576 (-), 88.08, qC4	0.102708
1416142_at	Rps6; LOC214738; LOC384383;...	ribosomal protein S6; similar to 40S ribosomal protein S6; similar to 40S rib...	chr4:86325295-86328576 (-), 88.08, qC4	0.0178986
1416143_at	Atp5j	ATP synthase, H+ transporting, mitochondrial F0 complex, subunit F	chr16:84710462-84718147 (-), 82.05, qC3.3	0.750352
1416144_a_at	Dhx15	DEAH (Asp-Glu-Ala-His) box polypeptide 15	chr5:52438468-52478767 (-), 98.23, qC1	0.0634397
1416145_at	Dhx15	DEAH (Asp-Glu-Ala-His) box polypeptide 15	chr5:52438468-52478767 (-), 98.23, qC1	0.0921673
1416146_at	Hspa4	heat shock protein 4	chr11:53103831-53143890 (-), 98.25, qB1.3	2.83441e-09
1416147_at	Hspa4	heat shock protein 4	chr11:53103831-53143890 (-), 98.25, qB1.3	0.479848
1416148_at	Laptm4b	lysosomal-associated protein transmembrane 4B	chr15:34182614-34228891 (+), 98.75, qB3.1; chr17:16551844-16553617 (+), 88.16...	0.0187486
1416149_at	Olig1	oligodendrocyte transcription factor 1	chr16:91158603-91160798 (+), 96.86, qC3.3	1.45805e-06
1416150_a_at	Sfrs3	splicing factor, arginine/serine-rich 3 (SRp20)	chr15:59807349-59808583 (+), 44.82, qD1; chr17:28760352-28771039 (+), 96.46, ...	0.0854808
1416151_at	Sfrs3	splicing factor, arginine/serine-rich 3 (SRp20)	chr17:28760352-28771039 (+), 96.46, qA3.3; chr15:59807349-59808583 (+), 44.82...	0.321956
1416152_a_at	Sfrs3	splicing factor, arginine/serine-rich 3 (SRp20)	chr17:28760352-28771039 (+), 96.46, qA3.3; chr15:59807349-59808583 (+), 44.82...	0.205297
1416153_at	Srp54; LOC665155	signal recognition particle 54; similar to signal recognition particle 54	chr12:56073200-56107315 (+), 99.7, qC1; chr12:56148264-56181582 (+), 97.91, q...	0.0960886
1416154_at	Srp54; LOC665155	signal recognition particle 54; similar to signal recognition particle 54	chr12:56073200-56107315 (+), 99.7, qC1; chr12:56148264-56181582 (+), 97.91, q...	0.562637
1416155_at	Hmgb3	high mobility group box 3	chrX:67816472-67821210 (+), 94.4, qA7.2	3.69761e-09
1416156_at	Vcl	vinculin	chr14:19717949-19822228 (+), 97.95, qA3	0.0141681
1416157_at	Vcl	vinculin	chr14:19717949-19822228 (+), 97.95, qA3	0.0206728
1416158_at	Nr2f2	nuclear receptor subfamily 2, group F, member 2	chr7:70226132-70234105 (-), 96.98, qC	3.1266e-07
1416159_at	Nr2f2	nuclear receptor subfamily 2, group F, member 2	chr7:70226132-70234105 (-), 96.98, qC	1.45505e-06
1416160_at	Nr2f2	nuclear receptor subfamily 2, group F, member 2	chr7:70226132-70234105 (-), 96.98, qC	2.06392e-05
1416161_at	Rad21	RAD21 homolog (S. pombe)	chr15:51792677-51812780 (-), 84.01, qC	0.182749
1416162_at	Rad21	RAD21 homolog (S. pombe)	chr15:51792677-51812780 (-), 84.01, qC	0.702574
1416163_at	Cops4	COP9 (constitutive photomorphogenic) homolog, subunit 4 (Arabidopsis thaliana)	chr5:100758645-100788103 (+), 98.05, qE4	0.0668538
1416164_at	Fbln5	fibulin 5	chr12:102150987-102220158 (-), 98.39, qE	0.469969
1416165_at	Rab31	RAB31, member RAS oncogene family	chr17:65551271-65672240 (-), 98.56, qE1.1	6.64475e-08
1416166_a_at	Prdx4	peroxiredoxin 4	chrX:150664633-150679174 (-), 91.95, qF3	1.71709e-05
1416167_at	Prdx4	peroxiredoxin 4	chrX:150664633-150679174 (-), 91.95, qF3	8.68707e-07
1416168_at	Serpinf1	serine (or cysteine) peptidase inhibitor, clade F, member 1	chr11:75225963-75238819 (-), 97.0, qB5	0.000404254
1416169_at	Tpbpb	trophoblast specific protein beta	chr13:60910810-60914469 (-), 98.18, qB2	0.700388
1416170_at	Trap1	TNF receptor-associated protein 1	chr16:3955047-3993052 (-), 99.72, qA1	1.04578e-06
1416171_at	2310037I24Rik	RIKEN cDNA 2310037I24 gene	chr7:72546290-72548393 (+), 82.77, qD1; chr15:98346841-98362323 (-), 98.09, qF1	0.00455233
1416172_at	Pes1	pescadillo homolog 1, containing BRCT domain (zebrafish)	chr11:3864033-3879996 (+), 84.19, qA1	7.65861e-09
1416173_at	Pes1	pescadillo homolog 1, containing BRCT domain (zebrafish)	chr11:3864033-3879996 (+), 84.19, qA1	0.0312013
1416174_at	Rbbp9	retinoblastoma binding protein 9	chr2:144233705-144242294 (-), 93.27, qG1	0.00477668
1416175_a_at	Vdac3	voltage-dependent anion channel 3	chr14:26037221-26038562 (+), 77.21, qA3; chr8:24042535-24059521 (-), 98.98, q...	8.79637e-05
1416176_at	Hmgb1	high mobility group box 1	chr5:149357052-149363392 (-), 92.5, qG3	0.00553602
1416177_at	Rbmxrt	RNA binding motif protein, X chromosome retrogene	chr14:42593600-42595210 (+), 88.33, qB; chr8:81401340-81404968 (-), 90.69, qC...	0.00992233
1416178_a_at	Plekhb1	pleckstrin homology domain containing, family B (evectins) member 1	chr7:100517982-100536452 (-), 96.49, qE2	0.00048838
1416179_a_at	Rdx	radixin	chr9:51800604-51841094 (+), 95.37, qA5.3	0.000618031
1416180_a_at	Rdx	radixin	chr9:51800604-51841094 (+), 95.37, qA5.3	0.219577
1416181_at	Mesdc2	mesoderm development candiate 2	chr7:83768208-83775525 (+), 99.34, qD3	0.0285952
1416182_at	Apba3	amyloid beta (A4) precursor protein-binding, family A, member 3	chr10:80671300-80676326 (+), 96.65, qC1	3.23284e-08
1416183_a_at	Ldhb	lactate dehydrogenase B	chr19:22004411-22005663 (+), 90.42, qB; chr6:142447470-142465167 (-), 95.17, qG2	3.76091e-07
1416184_s_at	Hmga1	high mobility group AT-hook 1	chr17:27284192-27291260 (+), 92.94, qA3.3	1.28671e-05
1416185_a_at	Adh5	alcohol dehydrogenase 5 (class III), chi polypeptide	chr3:138380508-138392883 (+), 98.74, qG3	0.000570569
1416186_at	Pnrc2	proline-rich nuclear receptor coactivator 2	chr4:135143002-135145903 (-), 96.72, qD3	4.69621e-05
1416187_s_at	Pnrc2	proline-rich nuclear receptor coactivator 2	chr4:135143002-135145903 (-), 96.72, qD3	6.07932e-06
1416188_at	Gm2a	GM2 ganglioside activator protein	chr11:54941381-54954321 (+), 96.4, qB1.3	3.16063e-06
1416189_a_at	Sec61a1	Sec61 alpha 1 subunit (S. cerevisiae)	chr6:88469243-88484444 (-), 96.12, qD1	0.00094199
1416190_a_at	Sec61a1	Sec61 alpha 1 subunit (S. cerevisiae)	chr6:88469243-88484444 (-), 96.12, qD1	0.350062
1416191_at	Sec61a1	Sec61 alpha 1 subunit (S. cerevisiae)	chr6:88469243-88484444 (-), 96.12, qD1	0.272825
1416192_at	Napa	N-ethylmaleimide sensitive fusion protein attachment protein alpha	chr7:15256958-15276499 (+), 99.02, qA2	0.00245063
1416193_at	Car1	carbonic anhydrase 1	chr3:14742959-14755186 (-), 88.71, qA1	0.102625
1416194_at	Cyp4b1	cytochrome P450, family 4, subfamily b, polypeptide 1	chr4:115122626-115145642 (-), 93.48, qD1	0.722979
1416195_at	RP23-136K12.4	putative phosphatase	chr11:75447157-75465065 (+), 97.65, qB5	7.98087e-05
1416196_at	Rpsa	ribosomal protein SA	chr1:165460412-165461422 (+), 48.79, qH2.2; chr2:28299110-28300130 (+), 50.66...	0.00264559
1416197_at	Snrpc	U1 small nuclear ribonucleoprotein C	chr15:95603763-95604482 (+), 53.07, qF1; chr17:27567562-27579557 (+), 64.95, ...	0.399149
1416198_at	Th1l	TH1-like homolog (Drosophila)	chr2:174058742-174070444 (+), 97.73, qH4	0.00224424
1416199_at	Kifc3	kinesin family member C3	chr8:97988956-97999553 (-), 97.24, qD1	0.00016849
1416200_at	9230117N10Rik	RIKEN cDNA 9230117N10 gene	chr19:29991109-30026712 (+), 98.32, qC1	0.259133
1416201_at	Crk	v-crk sarcoma virus CT10 oncogene homolog (avian)	chr11:75495469-75523116 (+), 95.58, qB5	0.0051734
1416202_at	Phb2	prohibitin 2	chr6:124677952-124682569 (+), 73.32, qF2	6.27017e-07
1416203_at	Aqp1	aquaporin 1	chr6:55265856-55278133 (+), 96.76, qB3	0.41874
1416204_at	Gpd1	glycerol-3-phosphate dehydrogenase 1 (soluble)	chr15:99545592-99553042 (+), 97.6, qF1	0.393806
1416205_at	Glb1	galactosidase, beta 1	chr9:114249796-114323596 (+), 93.04, qF3	3.13494e-07
1416206_at	Sipa1	signal-induced proliferation associated gene 1	chr19:5651186-5663707 (-), 97.62, qA	0.00036779
1416207_at	Taz	tafazzin	chrX:70535440-70542871 (+), 95.4, qA7.3	3.44452e-05
1416208_at	Usp14	ubiquitin specific peptidase 14	chr18:9995430-10030114 (-), 97.49, qA1	0.0112649
1416209_at	Glud1	glutamate dehydrogenase 1	chr14:33139822-33173999 (+), 95.13, qB	3.32046e-09
1416210_at	Imp3	IMP3, U3 small nucleolar ribonucleoprotein, homolog (yeast)	chr9:56735611-56736535 (+), 95.65, qB	2.11201e-06
1416211_a_at	Ptn	pleiotrophin	chr6:36645079-36741513 (-), 94.2, qB1	2.26656e-11
1416212_at	Magoh	mago-nashi homolog, proliferation-associated (Drosophila)	chr4:107377708-107385332 (+), 91.11, qC7	0.0278984
1416213_x_at	Surf4	surfeit gene 4	chr2:26742048-26755937 (-), 96.75, qA3	0.042224
1416214_at	Mcm4	minichromosome maintenance deficient 4 homolog (S. cerevisiae)	chr16:15537472-15550952 (-), 99.92, qA2	0.000194895
1416215_at	Gosr1	golgi SNAP receptor complex member 1	chr11:76542828-76579769 (-), 97.23, qB5	0.00932136
1416216_at	Reps1	RalBP1 associated Eps domain containing protein	chr10:17745370-17814559 (+), 95.42, qA3	0.00021546
1416217_a_at	Rpl37a	ribosomal protein L37a	chr1:72644496-72646826 (+), 84.62, qC3	0.00840393
1416218_x_at	Rpl37a; LOC629949; LOC64099...	ribosomal protein L37a; similar to 60S ribosomal protein L37a; similar to 60S...	chr1:72644496-72646826 (+), 84.62, qC3	0.000239848
1416219_at	Rpl19	ribosomal protein L19	chr1:84891119-84891812 (+), 89.57, qC5; chr8:19492893-19493586 (+), 90.22, qA...	0.37332
1416220_at	Spcs1	signal peptidase complex subunit 1 homolog (S. cerevisiae)	chr14:29828834-29830681 (-), 95.82, qB	0.264094
1416221_at	Fstl1	follistatin-like 1	chr16:37696277-37755732 (+), 94.21, qB3	3.94896e-06
1416222_at	Nsdhl	NAD(P) dependent steroid dehydrogenase-like	chrX:69171240-69211248 (+), 99.51, qA7.3	0.0305092
1416223_at	Sh3bp5l	SH3 binding domain protein 5 like	chr11:58147448-58163919 (+), 95.94, qB1.3	0.0786704
1416224_at	Zbtb17	zinc finger and BTB domain containing 17	chr4:140716759-140739305 (+), 98.25, qE1	0.00195993
1416225_at	Adh1	alcohol dehydrogenase 1 (class I)	chr3:138215029-138228081 (+), 90.66, qG3	0.0905812
1416226_at	Arpc1b	actin related protein 2/3 complex, subunit 1B	chr5:145367782-145383226 (+), 97.65, qG2	1.18688e-06
1416227_at	Arpc1b; LOC434782; LOC671552	actin related protein 2/3 complex, subunit 1B; similar to Actin-related prote...	chr5:145367782-145383226 (+), 97.65, qG2	0.000268445
1416228_at	Pin1	protein (peptidyl-prolyl cis/trans isomerase) NIMA-interacting 1	chr9:20402506-20414440 (+), 98.69, qA3	4.37703e-05
1416229_at	Rfk	riboflavin kinase	chr19:17460799-17468932 (+), 95.08, qB	0.738803
1416230_at	Rfk	riboflavin kinase	chr19:17460799-17468932 (+), 95.08, qB	0.62538
1416231_at	Vac14	Vac14 homolog (S. cerevisiae)	chr8:113605551-113607073 (+), 98.13, qE1	0.000369137
1416232_at	Olig2	oligodendrocyte transcription factor 2	chr16:91114315-91117539 (+), 98.13, qC3.3	6.05842e-05
1416233_at	Eif3s2	eukaryotic translation initiation factor 3, subunit 2 (beta)	chr4:129094277-129102885 (-), 96.72, qD2.2	0.00103032
1416234_at	Lrrc59	leucine rich repeat containing 59	chr11:94445976-94461372 (+), 94.49, qD	0.00373108
1416235_at	Lrrc59	leucine rich repeat containing 59	chr11:94445976-94461372 (+), 94.49, qD	0.00436427
1416236_a_at	Eva1	epithelial V-like antigen 1	chr9:44793336-44805034 (+), 88.92, qA5.2	0.000100353
1416237_at	Eva1	epithelial V-like antigen 1	chr9:44793336-44805034 (+), 88.92, qA5.2	5.1148e-05
1416238_at	Tie1	tyrosine kinase receptor 1	chr4:117969118-117987993 (-), 99.37, qD2.1	0.0320645
1416239_at	Ass1	argininosuccinate synthetase 1	chr2:31296709-31342678 (+), 92.45, qB; chr10:61466378-61467979 (+), 93.64, qB4	3.34222e-08
1416240_at	Psmb7	proteasome (prosome, macropain) subunit, beta type 7	chr2:38410080-38465935 (-), 93.77, qB	0.160313
1416241_at	Sec13l1	SEC13-like 1 (S. cerevisiae)	chr6:113693843-113706464 (-), 92.68, qE3	0.0326476
1416242_at	Klhl13	kelch-like 13 (Drosophila)	chrX:22376229-22522022 (-), 96.42, qA2	2.68002e-05
1416243_a_at	Rpl35	ribosomal protein L35	chr18:20825552-20826000 (-), 81.03, qA2	0.00527472
1416244_a_at	Cnbp	cellular nucleic acid binding protein	chr6:87808714-87816713 (-), 94.96, qD1	0.0008819
1416245_at	Aurkaip1	aurora kinase A interacting protein 1	chr4:154675150-154676930 (+), 79.99, qE2	4.81837e-05
1416246_a_at	Coro1a	coronin, actin binding protein 1A	chr7:126490921-126495939 (-), 96.4, qF3	0.000342077
1416247_at	Dctn3	dynactin 3	chr4:41903467-41911833 (-), 99.59, qA5	0.033886
1416248_at	Nadk	NAD kinase	chr4:154407499-154434797 (+), 98.43, qE2	0.00186858
1416249_at	Nadk	NAD kinase	chr4:154407499-154434797 (+), 98.43, qE2	0.000677988
1416250_at	Btg2	B-cell translocation gene 2, anti-proliferative	chr1:135891702-135895528 (-), 99.54, qE4	0.00387596
1416251_at	Mcm6	minichromosome maintenance deficient 6 (MIS5 homolog, S. pombe) (S. cerevisiae)	chr1:130159141-130187245 (-), 98.66, qE4	0.00031556
1416252_at	Stk38	serine/threonine kinase 38	chr17:28698473-28735623 (-), 98.92, qA3.3	0.000784774
1416253_at	Cdkn2d	cyclin-dependent kinase inhibitor 2D (p19, inhibits CDK4)	chr9:21038806-21041642 (-), 99.27, qA3	0.0012238
1416254_a_at	Vps16	vacuolar protein sorting 16 (yeast)	chr2:130131754-130135710 (+), 99.04, qF1	0.331363
1416255_at	Gja4	gap junction membrane channel protein alpha 4	chr4:126813724-126816343 (-), 99.12, qD2.2	0.0257092
1416256_a_at	Tubb5	tubulin, beta 5	chr17:35442831-35446270 (-), 90.43, qB1	8.61776e-08
1416257_at	Capn2	calpain 2	chr1:184303933-184354199 (-), 98.25, qH5	0.171945
1416258_at	Tk1	thymidine kinase 1	chr8:129361763-129362932 (-), 74.11, qE2; chr11:117631612-117642182 (-), 94.1...	0.000374429
1416259_at	Pex12	peroxisomal biogenesis factor 12	chr11:83110839-83115137 (-), 99.26, qC	0.0018958
1416260_a_at	Snx1	sorting nexin 1	chr9:65886143-65922892 (-), 98.33, qC	1.85952e-05
1416261_at	Tmem19	transmembrane protein 19	chr10:114744849-114766360 (-), 96.7, qD2	0.0195586
1416262_at	Tmem19	transmembrane protein 19	chr10:114744849-114766360 (-), 96.7, qD2	0.181319
1416263_at	Abcb9	ATP-binding cassette, sub-family B (MDR/TAP), member 9	chr5:124322150-124356410 (-), 99.54, qF	0.0755508
1416264_at	Abcb9	ATP-binding cassette, sub-family B (MDR/TAP), member 9	chr5:124322150-124356410 (-), 99.54, qF	0.000289751
1416265_at	Capn10	calpain 10	chr1:94764781-94778351 (+), 99.22, qD	0.0224255
1416266_at	Pdyn	prodynorphin	chr2:129378000-129391274 (-), 99.38, qF1	0.172594
1416267_at	Scoc	short coiled-coil protein	chr15:72047013-72047742 (+), 38.77, qD3; chr3:135897568-135901136 (-), 88.21,...	1.07415e-06
1416268_at	Ets2	E26 avian leukemia oncogene 2, 3' domain	chr16:95811218-95829847 (+), 98.86, qC4	0.0117276
1416269_at	Atp5j2	ATP synthase, H+ transporting, mitochondrial F0 complex, subunit f, isoform 2	chr5:145437232-145440761 (-), 68.92, qG2	0.158791
1416270_at	Polr2g	polymerase (RNA) II (DNA directed) polypeptide G	chr19:8860171-8865621 (-), 89.15, qA	0.0513325
1416271_at	Perp	PERP, TP53 apoptosis effector	chr10:18534096-18546489 (+), 96.36, qA3	0.025782
1416272_at	Map2k1ip1	mitogen-activated protein kinase kinase 1 interacting protein 1	chr3:137855896-137866287 (+), 99.45, qG3; chr7:104823004-104824301 (-), 88.36...	0.000853328
1416273_at	Tnfaip2	tumor necrosis factor, alpha-induced protein 2	chr12:111890276-111902826 (+), 98.84, qF1	0.0157539
1416274_at	Ctns	cystinosis, nephropathic	chr11:72999790-73015343 (-), 98.16, qB4	0.00146879
1416275_at	Slc26a6	solute carrier family 26, member 6	chr9:108711254-108770273 (+), 94.6, qF2	0.286987
1416276_a_at	Rps4x	ribosomal protein S4, X-linked	chr3:112430422-112431319 (+), 84.81, qF3; chr5:3881335-3882254 (+), 89.37, qA...	0.108441
1416277_a_at	Rplp1	ribosomal protein, large, P1	chr9:61711291-61712530 (-), 82.73, qB	0.000235649
1416278_a_at	Atp5o	ATP synthase, H+ transporting, mitochondrial F1 complex, O subunit	chr12:85148007-85148734 (-), 80.2, qD1; chr16:91814083-91820499 (-), 88.51, qC4	4.49176e-06
1416279_at	Ap1b1	adaptor protein complex AP-1, beta 1 subunit	chr11:4886907-4942731 (+), 99.52, qA1	0.132322
1416280_at	Uble1b	ubiquitin-like 1 (sentrin) activating enzyme E1B	chr7:33849453-33877332 (-), 98.24, qB1	0.00131622
1416281_at	Wdr45l	Wdr45 like	chr11:121143321-121170508 (-), 97.78, qE2	0.00334979
1416282_at	Psmc3	proteasome (prosome, macropain) 26S subunit, ATPase 3	chr2:90854871-90860277 (+), 95.22, qE1	0.119788
1416283_at	Gart	phosphoribosylglycinamide formyltransferase	chr16:91510253-91535831 (-), 99.43, qC3.3	2.0723e-08
1416284_at	Mrpl28	mitochondrial ribosomal protein L28	chr17:25851122-25854213 (+), 94.36, qA3.3	0.0166687
1416285_at	Ndufc1	NADH dehydrogenase (ubiquinone) 1, subcomplex unknown, 1	chr3:51493148-51496871 (-), 52.58, qC	0.659862
1416286_at	Rgs4	regulator of G-protein signaling 4	chr1:171578145-171584317 (-), 93.1, qH3	0.00143577
1416287_at	Rgs4	regulator of G-protein signaling 4	chr1:171578145-171584317 (-), 93.1, qH3	0.0934258
1416288_at	Dnaja1	DnaJ (Hsp40) homolog, subfamily A, member 1	chr4:40911136-40922740 (+), 99.48, qA5; chr5:40086352-40087818 (+), 58.03, qB...	0.0911062
1416289_at	Plod1	procollagen-lysine, 2-oxoglutarate 5-dioxygenase 1	chr4:146753553-146780556 (-), 98.62, qE2	0.00179561
1416290_a_at	Psmc4	proteasome (prosome, macropain) 26S subunit, ATPase, 4	chr7:27750136-27758852 (-), 97.39, qA3	0.0579961
1416291_at	Psmc4	proteasome (prosome, macropain) 26S subunit, ATPase, 4	chr7:27750136-27758852 (-), 97.39, qA3	0.0258559
1416292_at	Prdx3	peroxiredoxin 3	chr19:60918730-60929210 (-), 96.6, qD3	0.000432517
1416293_at	Nfib	nuclear factor I/B	chr4:81765451-81976522 (-), 95.01, qC3	0.0672303
1416294_at	Scamp3	secretory carrier membrane protein 3	chr3:89263411-89268700 (+), 97.57, qF1	0.00409821
1416295_a_at	Il2rg	interleukin 2 receptor, gamma chain	chrX:97467099-97470925 (-), 89.99, qC3	7.59523e-07
1416296_at	Il2rg	interleukin 2 receptor, gamma chain	chrX:97467099-97470925 (-), 89.99, qC3	8.0816e-06
1416297_s_at	Pap	pancreatitis-associated protein	chr6:78300704-78302975 (+), 85.4, qC3	0.244088
1416298_at	Mmp9	matrix metallopeptidase 9	chr2:164639426-164647040 (+), 92.72, qH3	0.0294937
1416299_at	Shcbp1	Shc SH2-domain binding protein 1	chr8:4735975-4779537 (-), 93.61, qA1.1	0.000160723
1416300_a_at	Slc25a3	solute carrier family 25 (mitochondrial carrier, phosphate carrier), member 3	chr10:90546372-90553816 (-), 99.49, qC2	0.00036017
1416301_a_at	Ebf1	early B-cell factor 1	chr11:44461550-44850619 (+), 95.86, qB1.1	7.3194e-06
1416302_at	Ebf1	early B-cell factor 1	chr11:44461550-44850619 (+), 95.86, qB1.1	1.48628e-05
1416303_at	Litaf	LPS-induced TN factor	chr16:10872436-10979735 (-), 99.31, qA1	0.125983
1416304_at	Litaf	LPS-induced TN factor	chr16:10872436-10979735 (-), 99.31, qA1	0.0601517
1416305_at	Sh3bp4	SH3-domain binding protein 4	chr1:90901604-90984983 (+), 97.92, qD	0.0275073
1416306_at	Clca3	chloride channel calcium activated 3	chr3:144941922-144970163 (-), 97.96, qH2	0.0178449
1416307_at	Ap1m1	adaptor-related protein complex AP-1, mu subunit 1	chr8:75169066-75186374 (+), 98.16, qB3.3	5.45485e-07
1416308_at	Ugdh	UDP-glucose dehydrogenase	chr5:65692353-65715020 (-), 95.14, qC3.1	0.000310159
1416309_at	Nusap1	nucleolar and spindle associated protein 1	chr2:119310157-119342994 (+), 88.5, qE5	0.000131326
1416310_at	Nusap1	nucleolar and spindle associated protein 1	chr2:119310157-119342994 (+), 88.5, qE5	8.95376e-06
1416311_s_at	Tuba3; Tuba7; LOC384954	tubulin, alpha 3; tubulin, alpha 7; similar to tubulin, alpha 1	chr6:145575390-145578623 (+), 90.63, qG3; chr6:125243888-125251655 (-), 99.41...	0.0507472
1416312_at	Rars	arginyl-tRNA synthetase	chr11:35651803-35677956 (-), 97.76, qA4	1.95604e-07
1416313_at	Mllt11	myeloid/lymphoid or mixed-lineage leukemia (trithorax homolog, Drosophila); t...	chr3:95303869-95314872 (-), 87.47, qF2.1	1.62531e-06
1416314_at	---	---	chr3:95303869-95314872 (-), 87.47, qF2.1	0.252504
1416315_at	Abhd4	abhydrolase domain containing 4	chr14:53212171-53227172 (+), 98.14, qC2	2.12377e-05
1416316_at	Slc27a2	solute carrier family 27 (fatty acid transporter), member 2	chr2:126244056-126279686 (+), 96.86, qF1	5.75449e-06
1416317_a_at	Stambp	Stam binding protein	chr6:83508867-83538112 (-), 93.42, qC3	0.422143
1416318_at	Serpinb1a	serine (or cysteine) peptidase inhibitor, clade B, member 1a	chr13:32849563-32858632 (-), 82.66, qA3.2	0.00371061
1416319_at	Adk	adenosine kinase	chr14:19841138-20237121 (+), 96.98, qA3	0.000348485
1416320_at	Sec22a	SEC22 vesicle trafficking protein-like A (S. cerevisiae)	chr16:35232848-35283663 (-), 95.05, qB3	0.000908044
1416321_s_at	Prelp	proline arginine-rich end leucine-rich repeat	chr1:135726688-135737812 (-), 99.15, qE4	0.029462
1416322_at	Prelp	proline arginine-rich end leucine-rich repeat	chr1:135726688-135737812 (-), 99.15, qE4	0.138487
1416323_at	Kctd20	potassium channel tetramerisation domain containing 20	chr17:28680062-28697138 (+), 98.52, qA3.3	0.485294
1416324_s_at	Kctd20	potassium channel tetramerisation domain containing 20	chr17:28680062-28697138 (+), 98.52, qA3.3	0.0373996
1416325_at	Crisp1	cysteine-rich secretory protein 1	chr17:39757234-39776553 (-), 92.83, qB1	5.43784e-06
1416326_at	Crip1	cysteine-rich protein 1 (intestinal)	chr12:113597228-113601687 (+), 81.9, qF1	1.86234e-05
1416327_at	Ufc1	ubiquitin-fold modifier conjugating enzyme 1	chr1:173125237-173131699 (-), 95.63, qH3	0.0275321
1416328_a_at	Atp6v0e	ATPase, H+ transporting, lysosomal V0 subunit E	chr17:26403995-26427237 (+), 96.49, qA3.3	7.14659e-05
1416329_at	Cyfip1	cytoplasmic FMR1 interacting protein 1	chr7:55710239-55798914 (+), 98.54, qB5	0.0256864
1416330_at	Cd81	CD 81 antigen	chr7:142862178-142877320 (+), 90.87, qF5	0.0407437
1416331_a_at	Nfe2l1	nuclear factor, erythroid derived 2,-like 1	chr11:96633507-96646054 (-), 95.91, qD	0.25865
1416332_at	Cirbp	cold inducible RNA binding protein	chr10:79570970-79574784 (+), 97.67, qC1	0.0143234
1416333_at	Dok2	docking protein 2	chr14:69509450-69513574 (+), 97.68, qD2	0.00942116
1416334_at	Wwox	WW domain-containing oxidoreductase	chr8:117325672-118238689 (+), 97.1, qE1	3.08267e-06
1416335_at	Mif	macrophage migration inhibitory factor	chr3:92110414-92110961 (+), 70.4, qF1; chr7:29673862-29674529 (-), 88.0, qB1;...	0.00107864
1416336_s_at	Snrpd1	small nuclear ribonucleoprotein D1	chr18:10617759-10628221 (+), 96.93, qA1	0.0148713
1416337_at	Uqcrb	ubiquinol-cytochrome c reductase binding protein	chr1:172761860-172762332 (-), 83.18, qH3	0.118654
1416338_at	Sh3gl1	SH3-domain GRB2-like 1	chr17:55610042-55629910 (-), 97.86, qC	0.0970499
1416339_a_at	Prkcsh	protein kinase C substrate 80K-H	chr9:21753618-21764624 (+), 88.45, qA3	0.000934303
1416340_a_at	Man2b1	mannosidase 2, alpha B1	chr8:87973378-87987695 (+), 98.85, qC3	0.00212197
1416341_at	Polr2c	polymerase (RNA) II (DNA directed) polypeptide C	chr8:97746624-97753365 (+), 96.59, qD1; chr18:51128222-51128961 (+), 46.98, q...	1.05621e-06
1416342_at	Tnc	tenascin C	chr4:63446148-63533342 (-), 99.32, qC1	0.197257
1416343_a_at	Lamp2	lysosomal membrane glycoprotein 2	chrX:34649688-34701006 (-), 93.85, qA3.3	0.00615764
1416344_at	Lamp2	lysosomal membrane glycoprotein 2	chrX:34649688-34701006 (-), 93.85, qA3.3	6.07253e-06
1416345_at	Timm8a1	translocase of inner mitochondrial membrane 8 homolog a1 (yeast)	chr10:11299409-11300628 (+), 92.91, qA1; chrX:129883605-129888025 (-), 93.9, qE3	1.80037e-05
1416346_at	Timm8a1	translocase of inner mitochondrial membrane 8 homolog a1 (yeast)	chr10:11299409-11300628 (+), 92.91, qA1; chrX:129883605-129888025 (-), 93.9, qE3	1.03323e-05
1416347_at	Men1	multiple endocrine neoplasia 1	chr19:6335021-6340889 (+), 98.5, qA	0.0127635
1416348_at	Men1	multiple endocrine neoplasia 1	chr19:6335021-6340889 (+), 98.5, qA	0.433465
1416349_at	Mrpl34	mitochondrial ribosomal protein L34	chr8:74393947-74394723 (+), 91.78, qB3.3	1.33837e-07
1416350_at	Klf16	Kruppel-like factor 16	chr10:79970249-79980461 (-), 97.52, qC1	1.38246e-09
1416351_at	Map2k1	mitogen activated protein kinase kinase 1	chr9:63983778-64051628 (-), 98.7, qC	0.000246963
1416352_s_at	Gpsn2	glycoprotein, synaptic 2	chr8:86461802-86484572 (-), 94.26, qC2	0.000692514
1416353_at	Nr1h2	nuclear receptor subfamily 1, group H, member 2	chr7:44417657-44421965 (-), 96.35, qB3	2.10996e-05
1416354_at	Rbmx	RNA binding motif protein, X chromosome	chrX:53732366-53739811 (-), 99.14, qA5	9.25954e-06
1416355_at	Rbmx	RNA binding motif protein, X chromosome	chrX:53732366-53739811 (-), 99.14, qA5	0.00467685
1416356_at	Gmpr2	guanosine monophosphate reductase 2	chr14:54626306-54633271 (+), 99.7, qC3	0.290514
1416357_a_at	Mcam	melanoma cell adhesion molecule	chr9:43885655-43893722 (+), 96.76, qA5.1	1.64015e-06
1416358_at	0610009O03Rik	RIKEN cDNA 0610009O03 gene	chr5:34950502-34954026 (-), 95.92, qB2	1.32506e-06
1416359_at	Snag1	sorting nexin associated golgi protein 1	chr13:114713060-114739423 (-), 99.04, qD2.2	0.0109381
1416360_at	Snag1	sorting nexin associated golgi protein 1	chr13:114713060-114739423 (-), 99.04, qD2.2	0.0364714
1416361_a_at	Dync1i1	dynein cytoplasmic 1 intermediate chain 1	chr6:5675740-5978039 (+), 94.57, qA1	0.0315863
1416362_a_at	Fkbp4	FK506 binding protein 4	chr6:128395280-128404300 (-), 90.15, qF3	2.05992e-05
1416363_at	Fkbp4	FK506 binding protein 4	chr6:128395280-128404300 (-), 90.15, qF3	0.804302
1416364_at	Hsp90ab1	heat shock protein 90kDa alpha (cytosolic), class B member 1	chr17:45031354-45036835 (-), 89.34, qB3	0.00450291
1416365_at	Hsp90ab1	heat shock protein 90kDa alpha (cytosolic), class B member 1	chr17:45031354-45036835 (-), 89.34, qB3	0.0139574
1416366_at	LOC675851	similar to NADH dehydrogenase (ubiquinone) 1, subcomplex unknown, 2	chr7:97275248-97282992 (+), 93.27, qE1	0.0091093
1416367_at	1110001J03Rik	RIKEN cDNA 1110001J03 gene	chr6:38464430-38469057 (+), 94.41, qB1	0.000753486
1416368_at	Gsta4	glutathione S-transferase, alpha 4	chr9:77977673-77995033 (+), 95.69, qE1	1.32335e-05
1416369_at	Hiatl1	hippocampus abundant transcript-like 1	chr13:65079821-65088420 (-), 94.31, qB3	0.00833032
1416370_at	Zipro1	zinc finger proliferation 1	chr5:138346828-138364045 (+), 84.37, qG2	1.82841e-06
1416371_at	Apod	apolipoprotein D	chr16:31216695-31234538 (-), 94.88, qB2	0.00112488
1416372_at	Ptdss1	phosphatidylserine synthase 1	chr13:67368582-67433228 (+), 98.08, qB3	0.0274228
1416373_at	Nfs1	nitrogen fixation gene 1 (S. cerevisiae)	chr2:155815089-155835628 (-), 98.22, qH1	1.74407e-05
1416374_at	Ap3m1; LOC671800	adaptor-related protein complex 3, mu 1 subunit; similar to AP-3 complex subu...	chr10:82015180-82017337 (+), 44.64, qC1; chr14:19821935-19841004 (-), 99.48, qA3	0.171446
1416375_at	Ap3m1	adaptor-related protein complex 3, mu 1 subunit	chr10:82015180-82017337 (+), 44.64, qC1; chr14:19821935-19841004 (-), 99.48, qA3	0.00165054
1416376_at	Tmem97	transmembrane protein 97	chr16:22145596-22146909 (+), 77.53, qB1; chr11:78357707-78366958 (-), 98.32, qB5	0.000285459
1416377_at	Pdcd7	programmed cell death protein 7	chr9:65144073-65157649 (+), 96.29, qC	0.0841834
1416378_at	Pnkp	polynucleotide kinase 3'- phosphatase	chr7:44725445-44730971 (+), 99.28, qB3	2.57276e-05
1416379_at	Panx1	pannexin 1	chr9:14756173-14795853 (-), 98.75, qA2	4.25048e-06
1416380_at	Mov10	Moloney leukemia virus 10	chr3:104922884-104946334 (-), 99.18, qF2.2	6.43882e-07
1416381_a_at	Prdx5	peroxiredoxin 5	chr19:6973746-6977150 (-), 96.42, qA	0.0746958
1416382_at	Ctsc	cathepsin C	chr7:88153306-88186067 (+), 97.52, qD3	0.00027741
1416383_a_at	Pcx	pyruvate carboxylase	chr19:4594321-4621753 (+), 99.13, qA	0.113481
1416384_a_at	Cope	coatomer protein complex, subunit epsilon	chr8:73231496-73241979 (+), 98.72, qB3.3	0.00286942
1416385_a_at	M6pr	mannose-6-phosphate receptor, cation dependent	chr3:99629417-99631663 (+), 95.03, qF2.2; chr6:122274613-122283297 (+), 98.42...	0.0138369
1416386_a_at	M6pr	mannose-6-phosphate receptor, cation dependent	chr3:99629417-99631663 (+), 95.03, qF2.2; chr6:122274613-122283297 (+), 98.42...	2.04988e-05
1416387_at	Pip5k2c	phosphatidylinositol-4-phosphate 5-kinase, type II, gamma	chr10:126600015-126614571 (-), 93.37, qD3	0.00015508
1416388_at	Pip5k2c	phosphatidylinositol-4-phosphate 5-kinase, type II, gamma	chr10:126600015-126614571 (-), 93.37, qD3	7.68861e-06
1416389_a_at	Rcbtb2	regulator of chromosome condensation (RCC1) and BTB (POZ) domain containing p...	chr14:71872566-71918368 (+), 95.37, qD2	5.19456e-08
1416390_at	Rcbtb2	regulator of chromosome condensation (RCC1) and BTB (POZ) domain containing p...	chr14:71872566-71918368 (+), 95.37, qD2	3.96503e-09
1416391_at	Ptcd1	pentatricopeptide repeat domain 1	chr5:145401027-145420603 (-), 98.77, qG2	0.191562
1416392_a_at	Atp6v0c	ATPase, H+ transporting, lysosomal V0 subunit C	chr6:37735586-37736700 (+), 90.28, qB1; chr7:4015409-4016528 (+), 87.93, qA1;...	0.0977129
1416393_at	Emg1	EMG1 nucleolar protein homolog (S. cerevisiae)	chr6:124669998-124677761 (-), 92.41, qF2	2.98614e-06
1416394_at	Bag1	Bcl2-associated athanogene 1	chr4:41125082-41136930 (-), 90.43, qA5	0.00198192
1416395_at	Guk1	guanylate kinase 1	chr11:59000064-59008011 (-), 95.85, qB1.3	2.26731e-05
1416396_at	---	---	chr16:33171161-33220013 (+), 99.62, qB3	0.684989
1416397_at	Mesdc1	mesoderm development candidate 1	chr7:83756679-83760526 (-), 98.53, qD3	8.42257e-05
1416398_at	Mesdc1	mesoderm development candidate 1	chr7:83756679-83760526 (-), 98.53, qD3	0.598629
1416399_a_at	Hmox2	heme oxygenase (decycling) 2	chr16:4656840-4681970 (+), 99.6, qA1	0.872195
1416400_at	Pycrl	pyrroline-5-carboxylate reductase-like	chr15:75743842-75748889 (-), 89.74, qD3	0.109719
1416401_at	Cd82	CD82 antigen	chr2:93219945-93263323 (-), 93.63, qE1	3.85375e-05
1416402_at	Abcb10	ATP-binding cassette, sub-family B (MDR/TAP), member 10	chr8:126838548-126868934 (-), 98.05, qE2	0.0150356
1416403_at	Abcb10	ATP-binding cassette, sub-family B (MDR/TAP), member 10	chr8:126838548-126868934 (-), 98.05, qE2	0.00777874
1416404_s_at	Rps16	ribosomal protein S16	chr7:28059411-28061456 (+), 90.64, qA3; chr5:129442727-129443264 (-), 75.0, q...	0.000294479
1416405_at	Bgn	biglycan	chrX:69736363-69749103 (+), 95.4, qA7.3	0.0655053
1416406_at	Pea15	phosphoprotein enriched in astrocytes 15	chr1:174033402-174043456 (-), 96.61, qH3	1.06653e-06
1416407_at	Pea15	phosphoprotein enriched in astrocytes 15	chr1:174033402-174043456 (-), 96.61, qH3	9.02637e-06
1416408_at	Acox1	acyl-Coenzyme A oxidase 1, palmitoyl	chr11:115987982-116014861 (-), 93.07, qE2	4.47446e-07
1416409_at	Acox1	acyl-Coenzyme A oxidase 1, palmitoyl	chr11:115987982-116014861 (-), 93.07, qE2	0.0119897
1416410_at	Pafah1b3	platelet-activating factor acetylhydrolase, isoform 1b, alpha1 subunit	chr7:25003808-25006715 (-), 88.72, qA3	0.000133888
1416411_at	Gstm2	glutathione S-transferase, mu 2	chr3:108109757-108114482 (-), 93.08, qF2.3; chr18:31962531-31963416 (-), 77.9...	1.37523e-06
1416412_at	Nsmaf	neutral sphingomyelinase (N-SMase) activation associated factor	chr4:6323353-6381604 (-), 93.24, qA1	0.000187816
1416413_at	Ctsj	cathepsin J	chr13:61009801-61015548 (-), 98.28, qB2	0.566606
1416414_at	Emilin1	elastin microfibril interfacer 1	chr5:31189988-31197858 (+), 98.89, qB1	0.0479263
1416415_a_at	H2afz; LOC666634; LOC669445	H2A histone family, member Z; similar to H2A histone family, member Z; simila...	chr3:137801705-137804309 (+), 96.71, qG3; chr6:116139241-116140116 (+), 68.47...	0.211612
1416416_x_at	Gstm1	glutathione S-transferase, mu 1	chr3:108140315-108146029 (-), 94.46, qF2.3; chr5:116893492-116894599 (-), 79....	9.75362e-06
1416417_a_at	Ndufb7	NADH dehydrogenase (ubiquinone) 1 beta subcomplex, 7	chr8:86456837-86461731 (+), 91.49, qC2	0.000769978
1416418_at	Gabarapl1	gamma-aminobutyric acid (GABA(A)) receptor-associated protein-like 1	chr6:129498859-129508025 (+), 97.08, qF3	0.00776084
1416419_s_at	Gabarapl1	gamma-aminobutyric acid (GABA(A)) receptor-associated protein-like 1	chr6:129498859-129508025 (+), 97.08, qF3	0.00458816
1416420_a_at	Rpl9; LOC637379	ribosomal protein L9; similar to ribosomal protein L9	chr1:113708200-113708861 (-), 48.47, qE2.2; chr2:156481145-156481849 (-), 50....	0.0369991
1416421_a_at	Ssb	Sjogren syndrome antigen B	chr2:69662471-69672848 (+), 90.34, qC2	0.211929
1416422_a_at	Ssb	Sjogren syndrome antigen B	chr2:69662471-69672848 (+), 90.34, qC2	0.00112309
1416423_x_at	Ssb	Sjogren syndrome antigen B	chr2:69662471-69672848 (+), 90.34, qC2	0.00122424
1416424_at	M6prbp1	mannose-6-phosphate receptor binding protein 1	chr17:55912668-55926582 (-), 91.39, qD	2.22665e-05
1416425_at	Pex19	peroxisome biogenesis factor 19	chr1:173963438-173972456 (+), 95.18, qH3	0.015803
1416426_at	Rab5a	RAB5A, member RAS oncogene family	chr17:52944162-52972609 (+), 97.33, qC	0.102674
1416427_at	Ccni	cyclin I	chr5:94257140-94281699 (-), 93.59, qE3	1.28529e-10
1416428_at	Thap11	THAP domain containing 11	chr8:108744236-108746080 (+), 94.33, qD3	0.0195132
1416429_a_at	Cat	catalase	chr2:103254745-103285992 (-), 97.54, qE2	0.00473855
1416430_at	Cat	catalase	chr2:103254745-103285992 (-), 97.54, qE2	0.00430131
1416431_at	Tubb6	tubulin, beta 6	chr18:67516098-67528121 (+), 94.69, qE1	0.0245062
1416432_at	Pfkfb3	6-phosphofructo-2-kinase/fructose-2,6-biphosphatase 3	chr2:11389282-11419928 (-), 96.74, qA1	0.661879
1416433_at	Rpa2	replication protein A2	chr4:132040414-132050822 (+), 90.29, qD2.3	7.89097e-05
1416434_at	Bcl2l10	Bcl2-like 10	chr9:75133694-75137572 (+), 95.49, qD	0.440236
1416435_at	Ltbr	lymphotoxin B receptor	chr6:125272189-125279471 (-), 93.46, qF3	0.000254823
1416436_a_at	2410003P15Rik	RIKEN cDNA 2410003P15 gene	chr2:155538334-155621695 (-), 98.34, qH1	0.00600976
1416437_a_at	Mapk8ip3	mitogen-activated protein kinase 8 interacting protein 3	chr17:24625105-24664577 (-), 99.93, qA3.3	0.00874881
1416438_at	2410104I19Rik	RIKEN cDNA 2410104I19 gene	chr15:75897444-75903090 (-), 86.54, qD3	0.000157658
1416439_at	2410015N17Rik	RIKEN cDNA 2410015N17 gene	chr7:127048106-127051835 (-), 86.83, qF3	0.000162603
1416440_at	Cd164	CD164 antigen	chr10:41207828-41219457 (+), 96.78, qB2	2.21346e-06
1416441_at	Pgcp	plasma glutamate carboxypeptidase	chr15:33027720-33539607 (+), 95.01, qB3.1	0.0140043
1416442_at	Ier2	immediate early response 2	chr8:87551437-87552947 (-), 92.19, qC3	0.00245379
1416443_a_at	Uble1a	ubiquitin-like 1 (sentrin) activating enzyme E1A	chr7:15485488-15546307 (-), 99.85, qA2	6.18282e-05
1416444_at	Elovl2	elongation of very long chain fatty acids (FEN1/Elo2, SUR4/Elo3, yeast)-like 2	chr13:41193354-41231136 (-), 98.24, qA3.3	6.72728e-06
1416445_at	2810405J04Rik	RIKEN cDNA 2810405J04 gene	chr17:75442152-75456936 (-), 98.14, qE2	8.28275e-06
1416446_at	Tmem30a	transmembrane protein 30A	chr9:79553939-79579094 (-), 97.61, qE1	0.00792242
1416447_at	Tmem30a	transmembrane protein 30A	chr9:79553939-79579094 (-), 97.61, qE1	0.00419445
1416448_at	Itpa	inosine triphosphatase (nucleoside triphosphate pyrophosphatase)	chr2:130359255-130373055 (+), 90.8, qF1	0.0855416
1416449_x_at	Stxbp2	syntaxin binding protein 2	chr8:3631168-3642794 (+), 94.91, qA1.1	6.96842e-09
1416450_at	Tbn	taube nuss	chr17:46951252-46965482 (-), 95.12, qC	0.000165997
1416451_s_at	Tbn	taube nuss	chr17:46951252-46965482 (-), 95.12, qC	0.000214224
1416452_at	Oat	ornithine aminotransferase	chr7:132395817-132414690 (-), 97.5, qF3	0.171555
1416453_x_at	Rps12; LOC432865; LOC627835...	ribosomal protein S12; similar to ribosomal protein S12; similar to ribosomal...	chr10:23474611-23476599 (-), 49.9, qA3	7.00645e-06
1416454_s_at	Acta2	actin, alpha 2, smooth muscle, aorta	chr19:34306920-34321317 (-), 95.81, qC1	0.00915092
1416455_a_at	Cryab	crystallin, alpha B	chr9:50504987-50508917 (+), 98.55, qA5.3	0.209424
1416456_a_at	Chia	chitinase, acidic	chr3:106241435-106260174 (+), 90.79, qF2.2	0.162664
1416457_at	Ddah2	dimethylarginine dimethylaminohydrolase 2	chr17:34667107-34670579 (+), 80.41, qB1	6.87992e-08
1416458_at	Arf2	ADP-ribosylation factor 2	chr11:103782960-103801431 (+), 97.29, qE1	0.00189391
1416459_at	Arf2	ADP-ribosylation factor 2	chr11:103782960-103801431 (+), 97.29, qE1	0.0423049
1416460_at	Miox	myo-inositol oxygenase	chr15:89162238-89165121 (+), 97.01, qE3	0.00160161
1416461_at	Gpiap1	GPI-anchored membrane protein 1	chr2:103565190-103597877 (-), 98.22, qE2	0.00345175
1416462_at	Gpiap1	GPI-anchored membrane protein 1	chr2:103565190-103597877 (-), 98.22, qE2	0.0756565
1416463_at	Gpiap1	GPI-anchored membrane protein 1	chr2:103565190-103597877 (-), 98.22, qE2	0.484186
1416464_at	Slc4a1	solute carrier family 4 (anion exchanger), member 1	chr11:102164854-102181363 (-), 98.96, qD	0.000188543
1416465_a_at	Vapa	vesicle-associated membrane protein, associated protein A	chr17:65478757-65513084 (-), 92.03, qE1.1	0.00750219
1416466_at	Vapa	vesicle-associated membrane protein, associated protein A	chr17:65478757-65513084 (-), 92.03, qE1.1	4.0857e-05
1416467_at	Ddx3x	DEAD/H (Asp-Glu-Ala-Asp/His) box polypeptide 3, X-linked	chrX:12437980-12450012 (+), 97.94, qA1.1	0.0142307
1416468_at	Aldh1a1	aldehyde dehydrogenase family 1, subfamily A1	chr19:20559874-20710624 (+), 96.48, qB	0.35471
1416469_at	Luzp1	leucine zipper protein 1	chr4:135741882-135821393 (+), 97.66, qD3	0.0123506
1416470_a_at	Rpn1	ribophorin I	chr6:88050120-88069620 (+), 98.05, qD1	0.000647846
1416471_at	Cept1	choline/ethanolaminephosphotransferase 1	chr3:106630931-106675648 (-), 94.2, qF2.3	0.0427842
1416472_at	Syap1	synapse associated protein 1	chrX:158200950-158232552 (-), 99.09, qF4	2.92291e-06
1416473_a_at	Nope	neighbor of Punc E11	chr9:64899539-64935950 (+), 98.88, qC	0.00136473
1416474_at	Nope	neighbor of Punc E11	chr9:64899539-64935950 (+), 98.88, qC	0.000676834
1416475_at	Ube2d2	ubiquitin-conjugating enzyme E2D 2	chr18:35897554-35933146 (+), 92.32, qB2; chr3:79051414-79053107 (-), 62.8, qE3	0.569774
1416476_a_at	Ube2d2	ubiquitin-conjugating enzyme E2D 2	chr18:35897554-35933146 (+), 92.32, qB2; chr3:79051414-79053107 (-), 62.8, qE3	9.17183e-05
1416477_at	Ube2d2	ubiquitin-conjugating enzyme E2D 2	chr18:35897554-35933146 (+), 92.32, qB2; chr3:79051414-79053107 (-), 62.8, qE3	5.03594e-06
1416478_a_at	Mdh2	malate dehydrogenase 2, NAD (mitochondrial)	chr5:136063107-136075018 (+), 91.07, qG2	0.000484245
1416479_a_at	Tmem14c	transmembrane protein 14C	chr13:41027243-41033556 (+), 95.39, qA3.3	0.0282729
1416480_a_at	Higd1a	HIG1 domain family, member 1A	chr9:121697260-121706255 (-), 94.61, qF4	0.023358
1416481_s_at	Higd1a	HIG1 domain family, member 1A	chr9:121697260-121706255 (-), 94.61, qF4	4.18785e-05
1416482_at	Ttc3	tetratricopeptide repeat domain 3	chr16:94479415-94578020 (+), 98.72, qC4	6.13226e-08
1416483_at	Ttc3	tetratricopeptide repeat domain 3	chr16:94479415-94578020 (+), 98.72, qC4	1.44744e-10
1416484_at	Ttc3	tetratricopeptide repeat domain 3	chr16:94479415-94578020 (+), 98.72, qC4	8.13825e-06
1416485_at	Timm23	translocase of inner mitochondrial membrane 23 homolog (yeast)	chr10:58790974-58792106 (+), 95.2, qB4; chr14:64999052-65000167 (+), 93.69, q...	1.37474e-07
1416486_at	Scye1	small inducible cytokine subfamily E, member 1	chr3:132597802-132621676 (-), 97.61, qG3	2.96681e-07
1416487_a_at	Yap1	yes-associated protein 1	chr9:7932519-8005109 (-), 95.73, qA1	0.0834879
1416488_at	Ccng2	cyclin G2	chr5:94342460-94351431 (+), 97.9, qE3	9.90287e-06
1416489_at	Pi4k2b	phosphatidylinositol 4-kinase type 2 beta	chr5:53029833-53057589 (+), 98.92, qC1	0.00107642
1416490_at	Tmed6	transmembrane emp24 protein transport domain containing 6	chr8:109950604-109954787 (-), 98.22, qD3	0.103425
1416491_at	Numbl	numb-like	chr7:26967636-26991121 (+), 98.06, qA3	0.00278336
1416492_at	Ccne1	cyclin E1	chr7:37806740-37816272 (-), 97.58, qB3	2.03965e-08
1416493_at	Ddost	dolichyl-di-phosphooligosaccharide-protein glycotransferase	chr4:137576805-137584474 (+), 87.85, qD3	0.011562
1416494_at	Ndufs5	NADH dehydrogenase (ubiquinone) Fe-S protein 5	chr4:123215012-123218629 (-), 71.05, qD2.2	0.0783139
1416495_s_at	Ndufs5	NADH dehydrogenase (ubiquinone) Fe-S protein 5	chr4:123215012-123218629 (-), 71.05, qD2.2	0.387052
1416496_at	Mrfap1	Morf4 family associated protein 1	chr5:37083115-37085984 (-), 93.67, qB3	0.0325746
1416497_at	Pdia4	protein disulfide isomerase associated 4	chr6:47725674-47743095 (-), 95.76, qB2.3	0.515833
1416498_at	Ppic	peptidylprolyl isomerase C	chr18:53531700-53543401 (-), 97.27, qD1	0.0010865
1416499_a_at	Dctn6	dynactin 6	chr8:35558936-35577038 (-), 97.12, qA4	0.0731222
1416500_at	Sacm1l	SAC1 (suppressor of actin mutations 1, homolog)-like (S. cerevisiae)	chr9:123377704-123441826 (+), 99.9, qF4	0.0851463
1416501_at	Pdpk1	3-phosphoinositide dependent protein kinase-1	chr17:23806106-23869189 (-), 99.4, qA3.3	0.351094
1416502_a_at	Preb	prolactin regulatory element binding	chr5:31231209-31236942 (-), 98.93, qB1	1.57409e-05
1416503_at	Lxn	latexin	chr3:67545922-67553007 (-), 99.13, qE1	0.0595655
1416504_at	Ulk1	Unc-51 like kinase 1 (C. elegans)	chr5:111024776-111050356 (-), 98.98, qF	2.29911e-05
1416505_at	Nr4a1	nuclear receptor subfamily 4, group A, member 1	chr15:101094884-101102775 (+), 96.33, qF2	0.00124247
1416506_at	Psma6	proteasome (prosome, macropain) subunit, alpha type 6	chr12:56316978-56336584 (+), 90.61, qC1	0.137977
1416507_at	Tmem4	transmembrane protein 4	chr10:127725407-127730950 (+), 83.27, qD3	0.0183382
1416508_at	Med28	mediator of RNA polymerase II transcription, subunit 28 homolog (yeast)	chr5:45808549-45815231 (+), 96.99, qB3	1.2254e-05
1416509_at	Tm9sf3	transmembrane 9 superfamily member 3	chr19:41266364-41317410 (-), 96.66, qC3	4.01968e-05
1416510_at	Mrpl4	mitochondrial ribosomal protein L4	chr9:20753139-20759227 (+), 96.66, qA3	0.00179806
1416511_a_at	Cdc42ep4	CDC42 effector protein (Rho GTPase binding) 4	chr11:113542941-113567408 (-), 97.89, qE2	8.44933e-05
1416512_at	Nubp2	nucleotide binding protein 2	chr17:24610216-24613935 (-), 92.7, qA3.3	6.28808e-08
1416513_at	Lamb2	laminin, beta 2	chr9:108337964-108348633 (+), 98.44, qF2	0.00065682
1416514_a_at	Fscn1	fascin homolog 1, actin bundling protein (Strongylocentrotus purpuratus)	chr5:143225503-143238323 (+), 97.6, qG2	7.09535e-08
1416515_at	Fscn1	fascin homolog 1, actin bundling protein (Strongylocentrotus purpuratus)	chr5:143225503-143238323 (+), 97.6, qG2	0.204155
1416516_at	Fscn1	fascin homolog 1, actin bundling protein (Strongylocentrotus purpuratus)	chr5:143225503-143238323 (+), 97.6, qG2	0.556604
1416517_at	Pnpla6	patatin-like phospholipase domain containing 6	chr8:3515383-3544267 (+), 99.31, qA1.1	0.000539035
1416518_at	H1foo	H1 histone family, member O, oocyte-specific	chr6:115910557-115915860 (+), 99.38, qE3	0.0334373
1416519_at	LOC622534	similar to ribosomal protein L36	chr12:12937984-12938370 (+), 74.46, qA1.1	0.000401163
1416520_x_at	LOC622534	similar to ribosomal protein L36	chr12:12937984-12938370 (+), 74.46, qA1.1	0.00341229
1416521_at	Sepw1	selenoprotein W, muscle 1	chr7:15075740-15080858 (-), 88.09, qA1	6.19849e-05
1416522_a_at	Grcc10	gene rich cluster, C10 gene	chr6:124704801-124706843 (-), 84.92, qF2	9.45658e-08
1416523_at	Rnase1	ribonuclease, RNase A family, 1 (pancreatic)	chr14:50066949-50068736 (-), 98.9, qC1	0.00868703
1416524_at	Spop	speckle-type POZ protein	chr11:95230192-95309493 (+), 90.24, qD	2.633e-06
1416525_at	Spop	speckle-type POZ protein	chr11:95230192-95309493 (+), 90.24, qD	0.480268
1416526_a_at	Park7	Parkinson disease (autosomal recessive, early onset) 7	chr4:149740526-149753650 (-), 89.48, qE2	8.26509e-05
1416527_at	Rab32	RAB32, member RAS oncogene family	chr10:10235197-10248408 (-), 88.54, qA1	0.460831
1416528_at	Sh3bgrl3	SH3 domain binding glutamic acid-rich protein-like 3	chr4:133399481-133400865 (-), 93.94, qD3	0.00098849
1416529_at	Emp1	epithelial membrane protein 1	chr6:135328616-135348866 (+), 95.02, qG1	0.0129742
1416530_a_at	Pnp	purine-nucleoside phosphorylase	chr14:49866467-49874407 (+), 95.09, qC1	0.00515804
1416531_at	Gsto1	glutathione S-transferase omega 1	chr19:47908295-47918101 (+), 92.94, qD1	5.98316e-06
1416532_at	Trrap	transformation/transcription domain-associated protein	chr5:145090690-145113270 (+), 98.34, qG2	0.0013655
1416533_at	Egln2	EGL nine homolog 2 (C. elegans)	chr7:26867417-26875484 (-), 95.26, qA3	0.000135717
1416534_at	Dpf2	D4, zinc and double PHD fingers family 2	chr19:5897134-5912963 (-), 98.86, qA	0.00136701
1416535_at	Mcrs1; LOC433780; LOC666215	microspherule protein 1; similar to Microspherule protein 1 (58 kDa microsphe...	chr4:143853819-143855633 (+), 91.56, qE1; chr15:99070850-99079980 (-), 96.49,...	0.0223873
1416536_at	Mum1	melanoma associated antigen (mutated) 1	chr10:79631449-79647160 (+), 98.04, qC1	0.132364
1416537_at	Creld1	cysteine-rich with EGF-like domains 1	chr6:113449073-113459451 (+), 99.81, qE3	7.80614e-08
1416538_at	Siae	sialic acid acetylesterase	chr9:37363480-37398878 (+), 92.85, qA4	0.0113857
1416539_at	Siae	sialic acid acetylesterase	chr9:37363480-37398878 (+), 92.85, qA4	0.0108184
1416540_at	Hgs	HGF-regulated tyrosine kinase substrate	chr11:120283748-120300070 (+), 98.97, qE2	0.0133227
1416541_at	Clpb	ClpB caseinolytic peptidase B homolog (E. coli)	chr7:101537553-101661635 (+), 98.33, qE2	1.29996e-05
1416542_at	Phf1	PHD finger protein 1	chr17:26653850-26665483 (+), 97.82, qA3.3	0.010998
1416543_at	Nfe2l2	nuclear factor, erythroid derived 2, like 2	chr2:75476351-75505502 (-), 96.7, qC3	5.42342e-08
1416544_at	Ezh2	enhancer of zeste homolog 2 (Drosophila)	chr6:47459719-47524623 (-), 98.61, qB2.3	0.000199568
1416545_at	Zdhhc7	zinc finger, DHHC domain containing 7	chr8:122967067-122987438 (-), 99.44, qE1	7.31155e-05
1416546_a_at	Rpl6	ribosomal protein L6	chr5:121466020-121469583 (+), 88.25, qF; chr10:110529957-110530833 (+), 82.52...	0.000106629
1416547_at	Ndufb3	NADH dehydrogenase (ubiquinone) 1 beta subcomplex 3	chr1:58530950-58540508 (+), 87.44, qC1.3	0.525852
1416548_at	Slc35b4	solute carrier family 35, member B4	chr6:34085793-34107269 (-), 99.55, qA3.3	0.000158509
1416549_at	Slc35b4	solute carrier family 35, member B4	chr6:34085793-34107269 (-), 99.55, qA3.3	0.0237033
1416550_at	Slc35b4	solute carrier family 35, member B4	chr6:34085793-34107269 (-), 99.55, qA3.3	0.0259384
1416551_at	Atp2a2	ATPase, Ca++ transporting, cardiac muscle, slow twitch 2	chr5:122714130-122762512 (-), 99.38, qF	0.00211771
1416552_at	Dppa5	developmental pluripotency associated 5	chr5:29868885-29869446 (+), 70.46, qB1; chr9:78031185-78032284 (+), 75.95, qE...	8.67759e-11
1416553_at	Stra13	stimulated by retinoic acid 13	chr11:120527031-120529824 (-), 92.58, qE2	0.00104397
1416554_at	Pdlim1	PDZ and LIM domain 1 (elfin)	chr5:32696508-32697911 (+), 91.14, qB1; chr19:40275549-40324873 (-), 97.25, qC3	8.49837e-05
1416555_at	Ei24	etoposide induced 2.4 mRNA	chr9:36528825-36547002 (-), 95.33, qA4	0.000467578
1416556_at	Tspan31	tetraspanin 31	chr10:126470235-126473279 (-), 91.37, qD3	3.91039e-06
1416557_a_at	Eftud2	elongation factor Tu GTP binding domain containing 2	chr11:102654561-102697036 (-), 98.98, qE1	0.00155928
1416558_at	Melk	maternal embryonic leucine zipper kinase	chr4:44322002-44385802 (+), 99.73, qB1	0.000875525
1416559_at	1500003O22Rik	RIKEN cDNA 1500003O22 gene	chr7:105605549-105610337 (-), 99.57, qE3	0.000345916
1416560_at	Slc13a3	solute carrier family 13 (sodium-dependent dicarboxylate transporter), member 3	chr2:165096230-165164392 (-), 98.86, qH3	0.244187
1416561_at	Gad1	glutamic acid decarboxylase 1	chr2:70362321-70402820 (+), 98.53, qC2	0.00430603
1416562_at	Gad1	glutamic acid decarboxylase 1	chr2:70362321-70402820 (+), 98.53, qC2	0.00206984
1416563_at	Ctps	cytidine 5'-triphosphate synthase	chr4:120037500-120067906 (-), 96.74, qD2.2	1.18415e-06
1416564_at	Sox7	SRY-box containing gene 7	chr14:62897788-62904812 (+), 98.85, qD1	0.0139694
1416565_at	Cox6b1	cytochrome c oxidase, subunit VIb polypeptide 1	chr7:30325730-30333375 (-), 67.11, qB1	0.0020497
1416566_at	Strap	serine/threonine kinase receptor associated protein	chr6:137699321-137716128 (+), 97.13, qG1	2.00532e-05
1416567_s_at	Atp5e	ATP synthase, H+ transporting, mitochondrial F1 complex, epsilon subunit	chr2:174104013-174107013 (-), 60.0, qH4	0.00696087
1416568_a_at	Acin1	apoptotic chromatin condensation inducer 1	chr14:53596365-53607821 (-), 85.42, qC2	0.0079275
1416569_at	Actl6a	actin-like 6A	chr3:32900224-32918522 (+), 97.76, qA3	0.00335648
1416570_s_at	Gfm1	G elongation factor, mitochondrial 1	chr3:67518050-67564458 (+), 87.91, qE1	4.90037e-08
1416571_at	Traf4	Tnf receptor associated factor 4	chr11:77974608-77981734 (-), 97.69, qB5	0.000171267
1416572_at	Mmp14	matrix metallopeptidase 14 (membrane-inserted)	chr14:53385724-53395402 (+), 95.44, qC2	0.824994
1416573_at	Pofut2	protein O-fucosyltransferase 2	chr10:76702977-76713291 (+), 98.68, qC1	0.537246
1416574_at	5730589K01Rik	RIKEN cDNA 5730589K01 gene	chr14:51201125-51216596 (+), 87.07, qC1	0.00413157
1416575_at	Cdc45l	cell division cycle 45 homolog (S. cerevisiae)-like	chr16:18694021-18725535 (-), 95.3, qA3	0.0555213
1416576_at	Socs3	suppressor of cytokine signaling 3	chr11:117782170-117785484 (-), 97.12, qE2	0.000188515
1416577_a_at	Rbx1	ring-box 1	chr15:81293593-81303517 (+), 83.81, qE1	0.00654135
1416578_at	Rbx1	ring-box 1	chr15:81293593-81303517 (+), 83.81, qE1	2.89856e-08
1416579_a_at	Tacstd1	tumor-associated calcium signal transducer 1	chr17:87544304-87559313 (+), 81.48, qE4	8.59513e-06
1416580_a_at	Stub1	STIP1 homology and U-Box containing protein 1	chr17:25558233-25560530 (-), 91.33, qA3.3	0.362731
1416581_at	Wdr5	WD repeat domain 5	chr2:27337213-27358544 (+), 94.11, qA3	0.000126317
1416582_a_at	Bad	Bcl-associated death promoter	chr19:7008904-7018937 (+), 95.03, qA	2.76134e-05
1416583_at	Bad	Bcl-associated death promoter	chr19:7008904-7018937 (+), 95.03, qA	6.68661e-05
1416584_at	Man2b2	mannosidase 2, alpha B2	chr5:37095061-37118878 (-), 99.01, qB3	0.00412261
1416585_at	Ruvbl1	RuvB-like protein 1	chr6:88431101-88463207 (+), 93.68, qD1; chr1:141744463-141746086 (-), 93.22, qF	2.81232e-06
1416586_at	Zfp239	zinc finger protein 239	chr6:117828693-117838912 (+), 90.96, qF1	0.0013038
1416587_a_at	Xrcc1	X-ray repair complementing defective repair in Chinese hamster cells 1	chr7:24255919-24282200 (+), 97.8, qA3	0.220018
1416588_at	Ptprn; LOC669060	protein tyrosine phosphatase, receptor type, N; similar to Receptor-type tyro...	chr1:75130182-75147315 (-), 97.87, qC3	0.0186097
1416589_at	Sparc	secreted acidic cysteine rich glycoprotein	chr11:55237922-55263353 (-), 95.63, qB1.3	0.532661
1416590_a_at	Rab34	RAB34, member of RAS oncogene family	chr11:78004660-78008382 (+), 98.08, qB5	0.0130531
1416591_at	Rab34	RAB34, member of RAS oncogene family	chr11:78004660-78008382 (+), 98.08, qB5	0.00458646
1416592_at	Glrx	glutaredoxin	chr13:76305908-76316149 (+), 91.56, qC1; chr13:76316557-76317066 (+), 35.79, qC1	0.000730012
1416593_at	Glrx	glutaredoxin	chr13:76305908-76316149 (+), 91.56, qC1; chr13:76316557-76317066 (+), 35.79, qC1	0.000383687
1416594_at	Sfrp1	secreted frizzled-related sequence protein 1	chr8:24877045-24914312 (+), 97.6, qA2	0.00170235
1416595_at	Mrps22	mitochondrial ribosomal protein S22	chr9:98398081-98411019 (-), 96.78, qE3.3	0.0228943
1416596_at	Slc44a4	solute carrier family 44, member 4	chr17:34522535-34538415 (+), 96.98, qB1	5.53194e-05
1416597_at	Hdgfrp2	hepatoma-derived growth factor, related protein 2	chr17:55672923-55693894 (+), 98.72, qC	0.899747
1416598_at	Glis2	GLIS family zinc finger 2	chr16:4523823-4531181 (+), 97.75, qA1	0.0889214
1416599_at	Glis2	GLIS family zinc finger 2	chr16:4523823-4531181 (+), 97.75, qA1	0.328326
1416600_a_at	Dscr1	Down syndrome critical region homolog 1 (human)	chr16:92280809-92354984 (-), 95.68, qC4	0.000234854
1416601_a_at	Dscr1	Down syndrome critical region homolog 1 (human)	chr16:92280809-92354984 (-), 95.68, qC4	0.209465
1416602_a_at	Rad52	RAD52 homolog (S. cerevisiae)	chr6:119868325-119888442 (+), 97.57, qF1	0.0723224
1416603_at	Rpl22; LOC623483; LOC627737...	ribosomal protein L22; similar to 60S ribosomal protein L22 (Heparin-binding ...	chr4:151170866-151177877 (+), 96.99, qE2	1.23214e-05
1416604_at	Cyc1	cytochrome c-1	chr15:76170786-76173337 (+), 87.08, qD3	4.4479e-06
1416605_at	Nola2	nucleolar protein family A, member 2	chr11:51463174-51467137 (+), 98.94, qB1.3	1.11882e-08
1416606_s_at	Nola2	nucleolar protein family A, member 2	chr11:51463174-51467137 (+), 98.94, qB1.3	5.69415e-09
1416607_at	4931406C07Rik	RIKEN cDNA 4931406C07 gene	chr9:15033731-15057678 (-), 92.31, qA2	4.94041e-05
1416608_a_at	BC004004	cDNA sequence BC004004	chr17:28995835-29028537 (+), 97.58, qA3.3	0.0635743
1416609_at	BC004004	cDNA sequence BC004004	chr17:28995835-29028537 (+), 97.58, qA3.3	0.00186909
1416610_a_at	Clcn3	chloride channel 3	chr8:63805042-63875455 (-), 98.11, qB3.1	0.119334
1416611_at	Scamp2	secretory carrier membrane protein 2	chr9:57359087-57386935 (+), 98.03, qB	0.0149843
1416612_at	Cyp1b1	cytochrome P450, family 1, subfamily b, polypeptide 1	chr17:79615219-79623387 (-), 99.75, qE3	0.0437927
1416613_at	Cyp1b1	cytochrome P450, family 1, subfamily b, polypeptide 1	chr17:79615219-79623387 (-), 99.75, qE3	0.0800704
1416614_at	Cri1	CREBBP/EP300 inhibitory protein 1	chr2:125357713-125366226 (+), 94.69, qF1	5.88037e-06
1416615_at	Clpp	caseinolytic peptidase, ATP-dependent, proteolytic subunit homolog (E. coli)	chr17:56675155-56681383 (+), 90.86, qD	2.58157e-06
1416616_s_at	Clpp	caseinolytic peptidase, ATP-dependent, proteolytic subunit homolog (E. coli)	chr17:56675155-56681383 (+), 90.86, qD	3.93826e-05
1416617_at	Acss1	acyl-CoA synthetase short-chain family member 1	chr2:150309551-150359668 (-), 95.98, qG3	0.00750469
1416618_at	Ppox	protoporphyrinogen oxidase	chr1:173113666-173117890 (-), 93.95, qH3	8.79057e-08
1416619_at	4632428N05Rik	RIKEN cDNA 4632428N05 gene	chr10:59742257-59767830 (+), 90.43, qB4	0.0350715
1416620_at	Smarcal1	Swi/SNF related matrix associated, actin dependent regulator of chromatin, su...	chr1:72516447-72566459 (+), 99.37, qC3	0.546244
1416621_at	Llgl1	lethal giant larvae homolog 1 (Drosophila)	chr11:60516010-60530383 (+), 99.21, qB2	9.91257e-08
1416622_at	Wbscr16	Williams-Beuren syndrome chromosome region 16 homolog (human)	chr5:134432676-134461394 (-), 99.78, qG2	1.70762e-07
1416623_at	Thbs3	thrombospondin 3	chr3:89301133-89312762 (+), 99.37, qF1	7.0103e-05
1416624_a_at	Uba52; LOC666586; LOC669193...	ubiquitin A-52 residue ribosomal protein fusion product 1; similar to ubiquit...	chr8:73437251-73439330 (-), 79.24, qB3.3	0.0366923
1416625_at	Serping1	serine (or cysteine) peptidase inhibitor, clade G, member 1	chr2:84566198-84575778 (-), 95.68, qD	2.43416e-06
1416626_at	Pla2g1b	phospholipase A2, group IB, pancreas	chr5:115727265-115735716 (+), 95.33, qF	4.45879e-08
1416627_at	Spint1	serine protease inhibitor, Kunitz type 1	chr2:118928913-118940986 (+), 97.44, qE5	4.63815e-08
1416628_at	0610006I08Rik	RIKEN cDNA 0610006I08 gene	chr19:8838040-8839522 (+), 94.94, qA	9.23238e-06
1416629_at	Slc1a5	solute carrier family 1 (neutral amino acid transporter), member 5	chr7:15939876-15956796 (+), 97.93, qA2	0.00729389
1416630_at	Id3	inhibitor of DNA binding 3	chr4:135415828-135417463 (+), 87.45, qD3	0.00148136
1416631_at	Ap4b1	adaptor-related protein complex AP-4, beta 1	chr3:103938641-103951086 (+), 99.02, qF2.2	0.648242
1416632_at	Mod1; LOC624892; LOC677317	malic enzyme, supernatant; similar to NADP-dependent malic enzyme (NADP-ME) (...	chr13:62822690-62825138 (+), 62.78, qB3; chr9:86378086-86492945 (-), 96.46, q...	0.000323308
1416633_a_at	5730536A07Rik	RIKEN cDNA 5730536A07 gene	chr9:65924617-65936970 (+), 97.2, qC	0.00246285
1416634_at	5730536A07Rik	RIKEN cDNA 5730536A07 gene	chr9:65924617-65936970 (+), 97.2, qC	0.0437697
1416635_at	Smpdl3a	sphingomyelin phosphodiesterase, acid-like 3A	chr10:57482986-57500245 (+), 95.92, qB4	1.94873e-07
1416636_at	Rheb	RAS-homolog enriched in brain	chr5:24313312-24352689 (-), 95.3, qA3	0.750466
1416637_at	Slc4a2	solute carrier family 4 (anion exchanger), member 2	chr5:23935336-23951012 (+), 97.94, qA3	0.000410759
1416638_at	Sall2	sal-like 2 (Drosophila)	chr14:51233127-51250713 (-), 99.21, qC1	2.87826e-06
1416639_at	Slc2a5	solute carrier family 2 (facilitated glucose transporter), member 5	chr4:148963635-148987969 (+), 98.42, qE2	0.00193145
1416640_at	Kcne1l	potassium voltage-gated channel, Isk-related family, member 1-like	chrX:137551113-137552566 (-), 100.0, qF2	0.495431
1416641_at	Lig1	ligase I, DNA, ATP-dependent	chr7:12177461-12211605 (+), 96.0, qA1	0.173073
1416642_a_at	Tpt1	tumor protein, translationally-controlled 1	chrX:97971209-97971990 (+), 46.28, qD; chr14:74579315-74582452 (+), 59.65, qD...	0.000450585
1416643_at	Tpt1	tumor protein, translationally-controlled 1	chrX:97971209-97971990 (+), 46.28, qD; chr14:74579315-74582452 (+), 59.65, qD...	0.0588758
1416644_a_at	Sema3b	sema domain, immunoglobulin domain (Ig), short basic domain, secreted, (semap...	chr9:107456037-107463503 (-), 99.61, qF1	0.0527266
1416645_a_at	Afp	alpha fetoprotein	chr5:91565936-91584107 (+), 98.29, qE2	0.182113
1416646_at	Afp	alpha fetoprotein	chr5:91565936-91584107 (+), 98.29, qE2	0.26166
1416647_at	Bckdha	branched chain ketoacid dehydrogenase E1, alpha polypeptide	chr7:25338610-25367741 (-), 99.35, qA3	0.000227178
1416648_at	Dync1h1	dynein cytoplasmic 1 heavy chain 1	chr12:111049258-111114731 (+), 99.4, qF1	0.0039525
1416649_at	Ambp	alpha 1 microglobulin/bikunin	chr4:62629635-62641144 (-), 93.77, qB3	0.721162
1416650_at	Rfpl4	ret finger protein-like 4	chr7:4712871-4719983 (-), 94.39, qA1	0.0701882
1416651_at	Znhit2	zinc finger, HIT domain containing 2	chr19:6061190-6062472 (+), 91.36, qA	0.00819453
1416652_at	Aspn	asporin	chr13:49556379-49579497 (+), 99.11, qA5	0.699541
1416653_at	Stxbp3a	syntaxin binding protein 3A	chr3:108921231-108968569 (-), 93.95, qF3	2.37281e-05
1416654_at	Slc31a2	solute carrier family 31, member 2	chr4:61772791-61784772 (+), 90.47, qB3	0.000256004
1416655_at	C1galt1c1	C1GALT1-specific chaperone 1	chrX:34875411-34879734 (-), 96.64, qA3.3	0.0134622
1416656_at	Clic1	chloride intracellular channel 1	chr17:34658261-34666783 (+), 96.78, qB1	0.0655103
1416657_at	Akt1	thymoma viral proto-oncogene 1	chr12:113101633-113122025 (-), 96.35, qF1	2.57017e-05
1416658_at	Frzb	frizzled-related protein	chr2:80212808-80248187 (-), 89.11, qC3	1.8256e-07
1416659_at	Eif3s10	eukaryotic translation initiation factor 3, subunit 10 (theta)	chr19:60815779-60845368 (-), 98.41, qD3	4.82687e-07
1416660_at	Eif3s10	eukaryotic translation initiation factor 3, subunit 10 (theta)	chr19:60815779-60845368 (-), 98.41, qD3	0.000125835
1416661_at	Eif3s10	eukaryotic translation initiation factor 3, subunit 10 (theta)	chr19:60815779-60845368 (-), 98.41, qD3	0.00239114
1416662_at	Sardh	sarcosine dehydrogenase	chr2:27010401-27069275 (-), 99.71, qA3	0.798111
1416663_at	Ndufa9	NADH dehydrogenase (ubiquinone) 1 alpha subcomplex, 9	chr6:126787572-126814748 (-), 84.09, qF3	0.0183905
1416664_at	Cdc20	cell division cycle 20 homolog (S. cerevisiae)	chr4:117930832-117935281 (-), 97.39, qD2.1	6.28083e-05
1416665_at	Coq7	demethyl-Q 7	chr7:118316210-118324462 (-), 92.64, qF1	0.000742429
1416666_at	Serpine2	serine (or cysteine) peptidase inhibitor, clade E, member 2	chr1:79673253-79737700 (-), 96.4, qC4	0.000185905
1416667_at	Ebp	phenylalkylamine Ca2+ antagonist (emopamil) binding protein	chrX:7342283-7350471 (-), 97.01, qA1.1	0.157331
1416668_at	4921531G14Rik	RIKEN cDNA 4921531G14 gene	chr15:43307302-43357847 (+), 96.8, qB3.2	0.00298635
1416669_s_at	Naca	nascent polypeptide-associated complex alpha polypeptide	chr10:127438583-127451582 (+), 99.72, qD3	0.70077
1416670_at	Setdb1	SET domain, bifurcated 1	chr3:95408962-95442577 (-), 98.47, qF2.1	0.143523
1416671_a_at	Mcoln1	mucolipin 1	chr8:3500473-3515232 (+), 96.66, qA1.1	0.013749
1416672_s_at	Mcoln1	mucolipin 1	chr8:3500473-3515232 (+), 96.66, qA1.1	0.0293976
1416673_at	Bace2	beta-site APP-cleaving enzyme 2	chr16:97461637-97542073 (+), 99.84, qC4	0.3638
1416674_at	Ptpru	protein tyrosine phosphatase, receptor type, U	chr4:131040679-131110354 (-), 92.03, qD2.3	0.0613236
1416675_s_at	Plcd1	phospholipase C, delta 1	chr9:118920260-118942200 (-), 97.65, qF3	0.00273214
1416676_at	Kng1	kininogen 1	chr16:22973583-22997410 (+), 96.43, qB1	0.0349608
1416677_at	Apoh	apolipoprotein H	chr11:108211391-108230486 (+), 95.01, qE1	0.0120736
1416678_at	Cops3	COP9 (constitutive photomorphogenic) homolog, subunit 3 (Arabidopsis thaliana)	chr11:59633739-59656033 (-), 90.77, qB1.3	0.0307617
1416679_at	Abcd3	ATP-binding cassette, sub-family D (ALD), member 3	chr3:121750929-121807316 (-), 97.08, qG1	3.35234e-08
1416680_at	Ube3a	ubiquitin protein ligase E3A	chr7:59111218-59174738 (+), 93.95, qB5	0.00798326
1416681_at	Ube3a	ubiquitin protein ligase E3A	chr7:59111218-59174738 (+), 93.95, qB5	0.00462348
1416682_at	Ube3a	ubiquitin protein ligase E3A	chr7:59111218-59174738 (+), 93.95, qB5	0.0765488
1416683_at	Plxnb2	plexin B2	chr15:88983314-88994898 (-), 99.01, qE3	1.97911e-06
1416684_at	Fbl	fibrillarin	chr17:6077575-6285414 (-), 85.85, qA1	1.0748e-05
1416685_s_at	Fbl	fibrillarin	chr17:6077575-6285414 (-), 85.85, qA1	9.93911e-05
1416686_at	Plod2	procollagen lysine, 2-oxoglutarate 5-dioxygenase 2	chr9:92345993-92412167 (+), 98.26, qE3.3	0.155209
1416687_at	Plod2	procollagen lysine, 2-oxoglutarate 5-dioxygenase 2	chr9:92345993-92412167 (+), 98.26, qE3.3	0.0206755
1416688_at	Snap91	synaptosomal-associated protein 91	chr9:86562328-86678299 (-), 94.17, qE3.1	0.00271643
1416689_at	Tuft1	tuftelin 1	chr3:94698162-94744210 (-), 98.92, qF2.1	0.0118057
1416690_at	Gtpbp2	GTP binding protein 2	chr17:45624721-45632949 (+), 96.77, qB3	1.64714e-07
1416691_at	Gtpbp2	GTP binding protein 2	chr17:45624721-45632949 (+), 96.77, qB3	0.0052509
1416692_at	Coil	coilin	chr11:88790039-88807703 (+), 97.54, qC	0.0017393
1416693_at	Foxc2	forkhead box C2	chr8:124002147-124004872 (+), 97.2, qE1	0.00350748
1416694_at	Gk2	glycerol kinase 2	chr5:97695429-97697310 (-), 98.84, qE3	0.15995
1416695_at	Tspo	translocator protein	chr15:83391660-83401962 (+), 88.04, qE1	0.000809734
1416696_at	D17Wsu104e	DNA segment, Chr 17, Wayne State University 104, expressed	chr17:55809637-55817609 (-), 80.86, qC	0.252296
1416697_at	Dpp4	dipeptidylpeptidase 4	chr2:62132467-62213070 (-), 99.46, qC1.3	3.39879e-05
1416698_a_at	Cks1b	CDC28 protein kinase 1b	chr3:89501398-89504310 (-), 95.81, qF1	0.000200135
1416699_at	1110008F13Rik	RIKEN cDNA 1110008F13 gene	chr2:156554434-156565001 (+), 95.83, qH1	0.000390648
1416700_at	Rnd3	Rho family GTPase 3	chr2:50952443-50971120 (-), 97.75, qC1.1	0.00170569
1416701_at	Rnd3	Rho family GTPase 3	chr2:50952443-50971120 (-), 97.75, qC1.1	0.108399
1416702_at	Serpini1	serine (or cysteine) peptidase inhibitor, clade I, member 1	chr3:75643471-75728450 (+), 99.74, qE3	0.000306818
1416703_at	Mapk14	mitogen activated protein kinase 14	chr17:28418930-28475994 (+), 98.69, qA3.3	5.27829e-05
1416704_at	Mapk14	mitogen activated protein kinase 14	chr17:28418930-28475994 (+), 98.69, qA3.3	0.0441967
1416705_at	Rpe	ribulose-5-phosphate-3-epimerase	chr1:66634061-66653592 (+), 99.24, qC3	0.00046594
1416706_at	Rpe	ribulose-5-phosphate-3-epimerase	chr1:66634061-66653592 (+), 99.24, qC3	0.00132587
1416707_a_at	Pmf1	polyamine-modulated factor 1	chr3:88479488-88496282 (-), 99.2, qF1	0.0216456
1416708_a_at	Gramd1a	GRAM domain containing 1A	chr7:30838884-30859793 (-), 96.98, qB1	8.77867e-08
1416709_a_at	Ngrn	neugrin, neurite outgrowth associated	chr7:80134760-80138889 (+), 92.39, qD2	8.89555e-07
1416710_at	Tmem35	transmembrane protein 35	chrX:129641578-129652322 (+), 96.17, qE3	1.33754e-08
1416711_at	Tbr1	T-box brain gene 1	chr2:61605451-61614952 (+), 99.79, qC1.3	0.0312646
1416712_at	Pepd	peptidase D	chr7:34621179-34753467 (+), 96.84, qB2	0.125711
1416713_at	2700055K07Rik	RIKEN cDNA 2700055K07 gene	chr8:108356620-108360551 (-), 92.31, qD3	2.35405e-06
1416714_at	Irf8	interferon regulatory factor 8	chr8:123622334-123642675 (+), 96.57, qE1	0.440102
1416715_at	Gjb3	gap junction membrane channel protein beta 3	chr4:126827539-126831465 (-), 93.0, qD2.2	4.16533e-08
1416716_at	Efs	embryonal Fyn-associated substrate	chr14:53870751-53880340 (-), 97.85, qC2	0.0824194
1416717_at	Crisp2	cysteine-rich secretory protein 2	chr17:40228215-40257574 (-), 96.56, qB2	0.174445
1416718_at	Bcan	brevican	chr3:88073457-88086157 (-), 98.45, qF1	0.0176686
1416719_a_at	Rps10; LOC621772; LOC636539...	ribosomal protein S10; similar to ribosomal protein S10; similar to ribosomal...	chr3:95707636-95708230 (+), 73.32, qF2.1; chr16:20735633-20736205 (-), 70.7, ...	0.0455656
1416720_at	Sfrs6	splicing factor, arginine/serine-rich 6	chr2:162622979-162628562 (+), 94.89, qH2	0.028072
1416721_s_at	Sfrs6	splicing factor, arginine/serine-rich 6	chr2:162622979-162628562 (+), 94.89, qH2	0.00187481
1416722_at	Hmg20a	high mobility group 20A	chr9:56216963-56295077 (+), 98.83, qB	1.22793e-09
1416723_at	Tcf4	transcription factor 4	chr18:69469885-69811061 (+), 97.59, qE2	4.00166e-08
1416724_x_at	Tcf4	transcription factor 4	chr18:69469885-69811061 (+), 97.59, qE2	8.82264e-08
1416725_at	Tcf4	transcription factor 4	chr18:69469885-69811061 (+), 97.59, qE2	0.954526
1416726_s_at	Ube2s	ubiquitin-conjugating enzyme E2S	chr7:4411139-4415689 (-), 87.81, qA1	8.86176e-05
1416727_a_at	Cyb5	cytochrome b-5	chr18:84985530-85014059 (+), 77.78, qE4	6.22151e-07
1416728_at	Csnk2b	casein kinase 2, beta polypeptide	chr17:34723912-34729503 (-), 96.28, qB1	0.238174
1416729_at	Plg	plasminogen	chr17:12221969-12262743 (+), 98.18, qA1	0.0133269
1416730_at	Rcl1	RNA terminal phosphate cyclase-like 1	chr19:29167371-29209927 (+), 97.52, qC1	4.57335e-08
1416731_at	Top2b	topoisomerase (DNA) II beta	chr14:15158444-15224550 (+), 99.16, qA2	9.74995e-10
1416732_at	Top2b	topoisomerase (DNA) II beta	chr14:15158444-15224550 (+), 99.16, qA2	0.00386381
1416733_at	Mkln1	muskelin 1, intracellular mediator containing kelch motifs	chr6:31328991-31439843 (+), 98.9, qA3.3	0.000124369
1416734_at	Mkln1	muskelin 1, intracellular mediator containing kelch motifs	chr6:31328991-31439843 (+), 98.9, qA3.3	0.594508
1416735_at	Asah1	N-acylsphingosine amidohydrolase 1	chr8:42839466-42873541 (-), 96.93, qA4	0.00180909
1416736_at	Casc3	cancer susceptibility candidate 3	chr11:98620994-98649897 (+), 98.48, qD	0.000121572
1416737_at	---	---	chr7:45302880-45324677 (+), 97.93, qB3	0.0104797
1416738_at	Brap	BRCA1 associated protein	chr5:121921485-121947865 (+), 97.91, qF	0.00263841
1416739_a_at	Brap	BRCA1 associated protein	chr5:121921485-121947865 (+), 97.91, qF	0.533951
1416740_at	Col5a1	procollagen, type V, alpha 1	chr2:27708418-27860732 (+), 99.66, qA3	0.0897799
1416741_at	Col5a1	Procollagen, type V, alpha 1	chr2:27708418-27860732 (+), 99.66, qA3	0.191155
1416742_at	Cfdp1	craniofacial development protein 1	chr8:114655143-114741043 (-), 98.76, qE1	0.000126451
1416743_at	Uap1; LOC640502	UDP-N-acetylglucosamine pyrophosphorylase 1; similar to UDP-N-acetylhexosamin...	chr1:171977897-172011639 (-), 98.52, qH3	0.0845035
1416744_at	Uap1	UDP-N-acetylglucosamine pyrophosphorylase 1	chr1:171977897-172011639 (-), 98.52, qH3	0.0420746
1416745_x_at	Uap1	UDP-N-acetylglucosamine pyrophosphorylase 1	chr1:171977897-172011639 (-), 98.52, qH3	0.0229946
1416746_at	H2afx	H2A histone family, member X	chr9:44085701-44087072 (+), 94.94, qA5.2	0.0471863
1416747_at	D15Mgi27	DNA Segment, Chr 15, Mouse Genome Informatics 27	chr15:102107506-102109788 (+), 98.36, qF3	4.84833e-06
1416748_a_at	Mre11a	meiotic recombination 11 homolog A (S. cerevisiae)	chr9:14535064-14584357 (+), 95.67, qA2	2.4532e-07
1416749_at	Htra1	HtrA serine peptidase 1	chr7:130727277-130776799 (+), 98.08, qF3	1.85274e-07
1416750_at	Oprs1	opioid receptor, sigma 1	chr4:41927006-41929870 (-), 96.84, qA5	3.48955e-05
1416751_a_at	Ddx20	DEAD (Asp-Glu-Ala-Asp) box polypeptide 20	chr3:105806326-105815630 (-), 98.78, qF2.2	5.84147e-05
1416752_at	Ldb3	LIM domain binding 3	chr14:33390344-33417774 (-), 97.98, qB	0.0887318
1416753_at	Prkar1b	protein kinase, cAMP dependent regulatory, type I beta	chr5:139270931-139383801 (-), 98.54, qG2	0.358374
1416754_at	Prkar1b	protein kinase, cAMP dependent regulatory, type I beta	chr5:139270931-139383801 (-), 98.54, qG2	0.410407
1416755_at	Dnajb1	DnaJ (Hsp40) homolog, subfamily B, member 1	chr8:86498297-86502007 (+), 94.03, qC2	0.384639
1416756_at	Dnajb1	DnaJ (Hsp40) homolog, subfamily B, member 1	chr8:86498297-86502007 (+), 94.03, qC2	0.0860492
1416757_at	Zwilch	Zwilch, kinetochore associated, homolog (Drosophila)	chr9:63935149-63970937 (-), 99.32, qC	2.569e-07
1416758_at	Arhgap27	Rho GTPase activating protein 27	chr11:103147714-103151391 (-), 91.42, qE1	1.26162e-07
1416759_at	Mical1	microtubule associated monoxygenase, calponin and LIM domain containing 1	chr10:41164728-41175443 (+), 97.16, qB1	0.3646
1416760_at	Galntl1	UDP-N-acetyl-alpha-D-galactosamine:polypeptide N-acetylgalactosaminyltransfer...	chr12:81437217-81522744 (+), 98.77, qD1	6.03668e-05
1416761_at	---	---	chr8:108407883-108413117 (+), 96.26, qD3	4.41944e-07
1416762_at	S100a10	S100 calcium binding protein A10 (calpactin)	chr3:93640510-93650117 (+), 99.05, qF2.1	0.0910659
1416763_at	G431001I09Rik	RIKEN cDNA G431001I09 gene	chr2:5711565-5762436 (-), 81.03, qA1	0.00152677
1416764_at	Fis1	fission 1 (mitochondrial outer membrane) homolog (yeast)	chr5:137246717-137250861 (+), 84.23, qG2	3.85418e-05
1416765_s_at	Magmas	mitochondria-associated protein involved in granulocyte-macrophage colony-sti...	chr10:43212498-43213033 (+), 92.56, qB2; chr16:4531692-4540179 (-), 96.54, qA1	0.000540991
1416766_at	Mosc2	MOCO sulphurase C-terminal domain containing 2	chr1:186514464-186546651 (-), 94.78, qH5	1.75673e-05
1416767_a_at	1110003E01Rik	RIKEN cDNA 1110003E01 gene	chr5:65728752-65772080 (-), 97.92, qC3.1	4.79085e-05
1416768_at	1110003E01Rik	RIKEN cDNA 1110003E01 gene	chr5:65728752-65772080 (-), 97.92, qC3.1	0.00253179
1416769_s_at	Atp6v0b	ATPase, H+ transporting, lysosomal V0 subunit B	chr4:117382257-117385268 (-), 92.39, qD2.1	1.23942e-05
1416770_at	Stk25	serine/threonine kinase 25 (yeast)	chr1:95452269-95466162 (-), 98.9, qD	0.00510483
1416771_at	Trappc3	trafficking protein particle complex 3	chr4:125764689-125778187 (+), 93.48, qD2.2; chr12:46420153-46420729 (-), 41.3...	0.00062852
1416772_at	Cpt2	carnitine palmitoyltransferase 2	chr4:107401913-107421542 (-), 98.3, qC7	0.0607982
1416773_at	Wee1	wee 1 homolog (S. pombe)	chr7:109913240-109934463 (+), 96.73, qE3	2.67165e-06
1416774_at	Wee1	wee 1 homolog (S. pombe)	chr7:109913240-109934463 (+), 96.73, qE3	0.000403701
1416775_at	2310004L02Rik	RIKEN cDNA 2310004L02 gene	chr7:25329654-25334282 (+), 93.79, qA3	8.46026e-07
1416776_at	Crym	crystallin, mu	chr7:119977517-119993136 (-), 99.69, qF2	9.81803e-07
1416777_at	Ceacam12	CEA-related cell adhesion molecule 12	chr7:17224448-17230334 (+), 99.06, qA2	0.654445
1416778_at	Sdpr	serum deprivation response	chr1:51233628-51247500 (+), 98.35, qC1.1	0.801792
1416779_at	Sdpr	serum deprivation response	chr1:51233628-51247500 (+), 98.35, qC1.1	0.19748
1416780_at	Pfkm	phosphofructokinase, muscle	chr15:97936499-97960475 (+), 94.77, qF1	0.00270939
1416781_at	Praf2	PRA1 domain family 2	chrX:6885397-6888023 (+), 96.46, qA1.1; chr12:119796612-119797808 (+), 83.83,...	0.00909524
1416782_s_at	Praf2	PRA1 domain family 2	chr12:119796612-119797808 (+), 83.83, qF2; chrX:6885397-6888023 (+), 96.46, q...	5.50973e-05
1416783_at	Tac1	tachykinin 1	chr6:7505070-7512978 (+), 99.52, qA1	0.833275
1416784_at	Pgk2	phosphoglycerate kinase 2	chr17:39670487-39672111 (-), 99.26, qB1	0.000891019
1416785_at	Kcnip1	Kv channel-interacting protein 1	chr11:33529779-33743582 (-), 99.34, qA4	0.635159
1416786_at	Acvr1	activin A receptor, type 1	chr2:58261820-58382327 (-), 91.7, qC1.1	0.00516965
1416787_at	Acvr1	activin A receptor, type 1	chr2:58261820-58382327 (+), 91.7, qC1.1	0.403777
1416788_a_at	Idh3g	isocitrate dehydrogenase 3 (NAD+), gamma	chrX:70031682-70039683 (-), 93.88, qA7.3	0.0111802
1416789_at	Idh3g	isocitrate dehydrogenase 3 (NAD+), gamma	chrX:70031682-70039683 (-), 93.88, qA7.3	0.000419891
1416790_a_at	Tdg; LOC545124; LOC624784; ...	thymine DNA glycosylase; similar to thymine DNA glycosylase isoform 2; simila...	chr10:82059637-82080124 (+), 97.75, qC1; chr7:76116701-76119632 (-), 94.69, q...	5.29091e-06
1416791_a_at	Nxf1	nuclear RNA export factor 1 homolog (S. cerevisiae)	chr19:8824149-8837955 (+), 93.56, qA	0.0992272
1416792_at	Ppm1g	protein phosphatase 1G (formerly 2C), magnesium-dependent, gamma isoform	chr5:31479248-31497221 (-), 98.09, qB1	0.00240699
1416793_at	Arl6ip2	ADP-ribosylation factor-like 6 interacting protein 2	chr17:79757388-79773123 (-), 95.94, qE3	7.88603e-06
1416794_at	Arl6ip2	ADP-ribosylation factor-like 6 interacting protein 2	chr17:79757388-79773123 (-), 95.94, qE3	0.00481957
1416795_at	Cryl1	crystallin, lamda 1	chr14:56229142-56352625 (-), 96.0, qC3	1.01369e-06
1416796_at	Nck2	non-catalytic region of tyrosine kinase adaptor protein 2	chr1:43390371-43515064 (+), 95.34, qB	1.18738e-05
1416797_at	Nck2	non-catalytic region of tyrosine kinase adaptor protein 2	chr1:43390371-43515064 (+), 95.34, qB	0.416117
1416798_a_at	Nme4	expressed in non-metastatic cells 4, protein	chr17:25819333-25823108 (-), 94.99, qA3.3	1.45635e-05
1416799_at	Trpm7	transient receptor potential cation channel, subfamily M, member 7	chr2:126482988-126567702 (-), 99.58, qF1	0.0158961
1416800_at	Trpm7	transient receptor potential cation channel, subfamily M, member 7	chr2:126482988-126567702 (-), 99.58, qF1	0.0418178
1416801_at	Trpm7	transient receptor potential cation channel, subfamily M, member 7	chr2:126482988-126567702 (-), 99.58, qF1	0.0210538
1416802_a_at	Cdca5	cell division cycle associated 5	chr19:6084982-6091775 (+), 99.51, qA	2.34475e-08
1416803_at	Fkbp7	FK506 binding protein 7	chr2:76463882-76473937 (-), 97.37, qC3	0.371584
1416804_at	G430002G23Rik	RIKEN cDNA G430002G23 gene	chr19:5707556-5726270 (-), 92.51, qA	0.00349377
1416805_at	1110032E23Rik	RIKEN cDNA 1110032E23 gene	chr3:79971882-80029311 (+), 99.33, qE3	0.00121686
1416806_at	Fdxr	ferredoxin reductase	chr11:115084110-115093059 (-), 99.84, qE2	0.00275496
1416807_at	Rpl36a	ribosomal protein L36a	chrX:129932051-129934467 (+), 94.02, qE3	0.000255885
1416808_at	Nid1	nidogen 1	chr13:13229727-13304401 (+), 96.72, qA1	0.0806739
1416809_at	Cyp3a11	cytochrome P450, family 3, subfamily a, polypeptide 11	chr5:146158819-146184093 (-), 67.6, qG2	0.655224
1416810_at	Mea1	male enhanced antigen 1	chr17:46144806-46146431 (+), 82.2, qC	5.81075e-07
1416811_s_at	Ctla2a; Ctla2b	cytotoxic T lymphocyte-associated protein 2 alpha; cytotoxic T lymphocyte-ass...	chr13:60944403-60946189 (-), 84.77, qB2	0.25317
1416812_at	Tia1	cytotoxic granule-associated RNA binding protein 1	chr6:86369909-86398430 (+), 99.24, qD1	1.25475e-06
1416813_at	Tia1	cytotoxic granule-associated RNA binding protein 1	chr6:86369909-86398430 (+), 99.24, qD1	0.000206511
1416814_at	Tia1	cytotoxic granule-associated RNA binding protein 1	chr6:86369909-86398430 (+), 99.24, qD1	1.14199e-06
1416815_s_at	Bub3	budding uninhibited by benzimidazoles 3 homolog (S. cerevisiae)	chr7:131351518-131363043 (+), 99.33, qF3	0.00111508
1416816_at	Nek7	NIMA (never in mitosis gene a)-related expressed kinase 7	chr1:140299805-140436154 (-), 96.38, qE4	0.035957
1416817_at	Nek7	NIMA (never in mitosis gene a)-related expressed kinase 7	chr1:140299805-140436154 (-), 96.38, qE4	0.00579686
1416818_at	Parva	parvin, alpha	chr7:112219013-112382873 (+), 89.82, qF1	0.313964
1416819_at	Cdc37	cell division cycle 37 homolog (S. cerevisiae)	chr9:20888952-20900364 (-), 86.53, qA3	0.0458346
1416820_at	Cdc37	cell division cycle 37 homolog (S. cerevisiae)	chr9:20888952-20900364 (-), 86.53, qA3	0.32827
1416821_at	Es2el	expressed sequence 2 embryonic lethal	chr16:17814584-17824904 (-), 87.31, qA3	0.00149867
1416822_at	Es2el	expressed sequence 2 embryonic lethal	chr16:17814584-17824904 (-), 87.31, qA3	0.040557
1416823_a_at	Osbpl1a	oxysterol binding protein-like 1A	chr18:12898496-13006083 (-), 95.88, qA1	0.00170638
1416824_at	B230118H07Rik	RIKEN cDNA B230118H07 gene	chr2:101362944-101429831 (-), 98.14, qE2	0.000374495
1416825_at	Snta1	syntrophin, acidic 1	chr2:154067754-154099522 (-), 98.88, qH1	0.000429549
1416826_a_at	Trfp	Trf (TATA binding protein-related factor)-proximal protein homolog (Drosophila)	chr17:47074778-47087609 (+), 99.61, qC	0.0306386
1416827_at	Tbxas1	thromboxane A synthase 1, platelet	chr6:38848581-39014196 (+), 99.5, qB1	0.0309298
1416828_at	Snap25	synaptosomal-associated protein 25	chr2:136404893-136473832 (+), 94.56, qF3	3.63899e-07
1416829_at	Atp5b	ATP synthase, H+ transporting mitochondrial F1 complex, beta subunit	chr10:127486271-127493338 (+), 96.17, qD3	0.00550591
1416830_at	0610031J06Rik	RIKEN cDNA 0610031J06 gene	chr3:88410982-88414564 (+), 91.5, qF1	0.00975923
1416831_at	Neu1	neuraminidase 1	chr17:34539328-34544463 (+), 98.15, qB1	1.63503e-06
1416832_at	Slc39a8	solute carrier family 39 (metal ion transporter), member 8	chr3:135762665-135825957 (+), 99.66, qG3	0.00566679
1416833_at	Keg1	kidney expressed gene 1	chr19:12762806-12787138 (+), 99.42, qA	0.11431
1416834_x_at	Ndufb2	NADH dehydrogenase (ubiquinone) 1 beta subcomplex, 2	chr6:39522191-39529288 (+), 96.92, qB1	0.000280989
1416835_s_at	Amd1; Amd2	S-adenosylmethionine decarboxylase 1; S-adenosylmethionine decarboxylase 2	chr6:70058715-70062091 (+), 91.18, qC1; chrX:150495585-150498776 (+), 93.83, ...	0.000289895
1416836_at	Lrp10	low-density lipoprotein receptor-related protein 10	chr14:53418372-53424485 (+), 98.35, qC2	0.176842
1416837_at	Bax	Bcl2-associated X protein	chr7:45329741-45334853 (-), 90.56, qB3	4.29103e-05
1416838_at	Mut	methylmalonyl-Coenzyme A mutase	chr17:40398170-40425802 (+), 98.34, qB2	0.000631756
1416839_at	Mut	methylmalonyl-Coenzyme A mutase	chr17:40398170-40425802 (+), 98.34, qB2	0.0705798
1416840_at	Mid1ip1	Mid1 interacting protein 1 (gastrulation specific G12-like (zebrafish))	chrX:9874441-9876656 (+), 96.61, qA1.1	0.0396178
1416841_at	1110059E24Rik	RIKEN cDNA 1110059E24 gene	chr19:21664394-21720035 (-), 99.69, qB	0.000647138
1416842_at	Gstm5	glutathione S-transferase, mu 5	chr3:108023879-108026742 (+), 94.67, qF2.3	0.00758478
1416843_at	Pde6d	phosphodiesterase 6D, cGMP-specific, rod, delta	chr1:88374184-88413715 (-), 97.93, qD	0.000321052
1416844_at	Prmt2	protein arginine N-methyltransferase 2	chr10:75650984-75681573 (-), 97.03, qC1	0.0010155
1416845_at	Tmem132a	transmembrane protein 132A	chr19:10924873-10936824 (-), 98.92, qA	4.64273e-07
1416846_a_at	Pdzrn3	PDZ domain containing RING finger 3	chr6:101115711-101344056 (-), 97.64, qD3	4.02882e-08
1416847_s_at	Oas1d; Oas1e	2'-5' oligoadenylate synthetase 1D; 2'-5' oligoadenylate synthetase 1E	chr5:121175467-121182265 (+), 98.61, qF	0.00776602
1416848_at	Ubl5	ubiquitin-like 5	chr9:20394951-20397192 (+), 92.31, qA3	0.000107784
1416849_at	Zcd1	zinc finger, CDGSH-type domain 1	chr10:70725669-70740189 (-), 86.4, qB5.3	0.000193352
1416850_s_at	Zcd1	zinc finger, CDGSH-type domain 1	chr10:70725669-70740189 (-), 86.4, qB5.3	0.000104883
1416851_at	St13	Suppression of tumorigenicity 13	chr15:81192100-81227298 (-), 98.9, qE1	0.079391
1416852_a_at	Ncdn	neurochondrin	chr4:126246117-126256079 (-), 97.15, qD2.2	0.0104768
1416853_at	Ncdn	neurochondrin	chr4:126246117-126256079 (-), 97.15, qD2.2	0.00819128
1416854_at	Slc34a2	solute carrier family 34 (sodium phosphate), member 2	chr5:53326329-53359909 (+), 97.84, qC1	0.109544
1416855_at	Gas1	growth arrest specific 1	chr13:60184027-60187158 (-), 99.15, qB2	4.96346e-11
1416856_at	3230401D17Rik	RIKEN cDNA 3230401D17 gene	chr11:54244386-54245966 (+), 96.22, qB1.3; chr2:163097262-163110936 (-), 96.8...	0.0147892
1416857_at	Sdf2	stromal cell derived factor 2	chr11:78061943-78071651 (+), 95.26, qB5	0.00150484
1416858_a_at	Fkbp3	FK506 binding protein 3	chr12:65981032-65992552 (-), 93.92, qC1	0.0526571
1416859_at	Fkbp3	FK506 binding protein 3	chr12:65981032-65992552 (-), 93.92, qC1	0.143298
1416860_s_at	Ing1	inhibitor of growth family, member 1	chr8:11556037-11563073 (+), 90.86, qA1.1	0.00428443
1416861_at	Stam	signal transducing adaptor molecule (SH3 domain and ITAM motif) 1	chr2:13991887-14066338 (+), 98.59, qA1	4.86041e-05
1416862_at	Stam	signal transducing adaptor molecule (SH3 domain and ITAM motif) 1	chr2:13991887-14066338 (+), 98.59, qA1	1.77122e-06
1416863_at	Abhd8	abhydrolase domain containing 8	chr8:74385727-74392653 (-), 94.76, qB3.3	1.82172e-08
1416864_at	Surf6	surfeit gene 6	chr2:26712448-26724896 (-), 81.93, qA3	0.000192761
1416865_at	Fgd1	FYVE, RhoGEF and PH domain containing 1	chrX:146387948-146430242 (+), 96.23, qF3	0.00578099
1416866_at	Bet1	blocked early in transport 1 homolog (S. cerevisiae)	chr6:4026898-4036972 (-), 95.35, qA1	0.010593
1416867_at	Bet1	blocked early in transport 1 homolog (S. cerevisiae)	chr6:4026898-4036972 (-), 95.35, qA1	0.189058
1416868_at	Cdkn2c	cyclin-dependent kinase inhibitor 2C (p18, inhibits CDK4)	chr4:109158802-109163255 (-), 93.49, qC7	1.35681e-08
1416869_x_at	Lime1	Lck interacting transmembrane adaptor 1	chr2:181310309-181313035 (+), 98.71, qH4	0.199385
1416870_at	Dnalc4	dynein, axonemal, light chain 4	chr15:79588703-79601713 (-), 96.19, qE1	8.03867e-07
1416871_at	Adam8	a disintegrin and metallopeptidase domain 8	chr7:139830221-139843855 (-), 99.14, qF4	0.106352
1416872_at	Tspan6	tetraspanin 6	chrX:129237419-129244761 (-), 96.03, qE3	1.16231e-05
1416873_a_at	Cdk2	cyclin-dependent kinase 2	chr10:128100867-128107928 (-), 93.57, qD3	0.00117292
1416874_a_at	Paf1	Paf1, RNA polymerase II associated factor, homolog (S. cerevisiae)	chr7:28101740-28108148 (+), 97.67, qA3	0.00601484
1416875_at	Parvg	parvin, gamma	chr15:84152485-84170705 (+), 98.83, qE2	0.0656087
1416876_at	Parvg	parvin, gamma	chr15:84152485-84170705 (+), 98.83, qE2	0.000804797
1416877_a_at	Mrpl51	mitochondrial ribosomal protein L51	chr6:125157783-125160504 (+), 82.13, qF3	1.51614e-06
1416878_at	Mrpl51	mitochondrial ribosomal protein L51	chr6:125157783-125160504 (+), 82.13, qF3	0.0200582
1416879_at	Mrpl51	mitochondrial ribosomal protein L51	chr6:125157783-125160504 (+), 82.13, qF3	0.0998446
1416880_at	Mcl1	myeloid cell leukemia sequence 1	chr3:95744195-95748584 (+), 95.64, qF2.1	0.00311622
1416881_at	Mcl1	myeloid cell leukemia sequence 1	chr3:95744195-95748584 (+), 95.64, qF2.1	0.000879555
1416882_at	Rgs10	regulator of G-protein signalling 10	chr7:128164768-128209334 (-), 95.71, qF3	8.22532e-05
1416883_at	Clptm1	cleft lip and palate associated transmembrane protein 1	chr7:18791581-18805365 (-), 89.91, qA3	0.0938469
1416884_at	Cbx3; LOC629578; LOC672750	chromobox homolog 3 (Drosophila HP1 gamma); similar to chromobox homolog 3; s...	chr1:58591142-58592877 (+), 92.88, qC1.3; chr6:51400242-51413287 (+), 92.77, ...	0.00663734
1416885_at	1110038F14Rik	RIKEN cDNA 1110038F14 gene	chr15:76775780-76778251 (+), 98.77, qD3	0.143315
1416886_at	C1d	nuclear DNA binding protein	chr11:17157572-17169176 (+), 99.4, qA2	0.294528
1416887_at	C1d	nuclear DNA binding protein	chr11:17157572-17169176 (+), 99.4, qA2	0.309445
1416888_at	Fadd	Fas (TNFRSF6)-associated via death domain	chr7:144388913-144391855 (-), 90.77, qF5	0.021449
1416889_at	Tnni2	troponin I, skeletal, fast 2	chr7:142251218-142253800 (+), 93.91, qF5	0.0357869
1416890_at	Wdr74	WD repeat domain 74	chr19:8802858-8807668 (+), 95.63, qA	3.93206e-09
1416891_at	Numb	numb gene homolog (Drosophila)	chr12:84683685-84811607 (-), 96.43, qD1	0.00485812
1416892_s_at	3110001A13Rik	RIKEN cDNA 3110001A13 gene	chr2:3630732-3699414 (+), 98.93, qA1	0.0303957
1416893_at	3110001A13Rik	RIKEN cDNA 3110001A13 gene	chr2:3630732-3699414 (+), 98.93, qA1	0.542105
1416894_at	1500019G21Rik	RIKEN cDNA 1500019G21 gene	chr7:4263601-4288057 (-), 93.68, qA1	0.0943712
1416895_at	Efna1	ephrin A1	chr3:89357659-89365546 (-), 95.91, qF1	0.00674991
1416896_at	Rps6ka1	ribosomal protein S6 kinase polypeptide 1	chr4:133119365-133159852 (-), 97.18, qD3	1.09752e-07
1416897_at	Parp9	poly (ADP-ribose) polymerase family, member 9	chr16:35858753-35892352 (+), 97.85, qB3	0.0791831
1416898_a_at	Irf3	interferon regulatory factor 3	chr7:44865693-44870434 (+), 96.73, qB3	4.67939e-05
1416899_at	Utf1	undifferentiated embryonic cell transcription factor 1	chr7:139795141-139796432 (+), 98.0, qF4	1.35069e-09
1416900_s_at	Gdf1; Lass1	growth differentiation factor 1; longevity assurance homolog 1 (S. cerevisiae)	chr8:73244763-73260580 (+), 99.41, qB3.3	0.000370462
1416901_at	Npc2	Niemann Pick type C2	chr12:85645954-85662860 (-), 98.95, qD2	7.98758e-06
1416902_a_at	Cox5b	cytochrome c oxidase, subunit Vb	chr1:36636035-36638036 (+), 40.75, qB	0.0557023
1416903_at	Nucb1	nucleobindin 1	chr7:45360948-45377891 (-), 87.95, qB3	0.362887
1416904_at	Mbnl1	muscleblind-like 1 (Drosophila)	chr3:60617077-60717676 (+), 98.36, qD	0.000247435
1416905_at	Guca2a	guanylate cyclase activator 2a (guanylin)	chr4:119135662-119137402 (+), 86.81, qD2.1	0.092453
1416906_at	Anapc5	anaphase-promoting complex subunit 5	chr5:123048335-123081917 (-), 89.11, qF	1.18466e-07
1416907_at	Tsn	translin	chr1:120126059-120138918 (-), 92.08, qE2.3	4.55922e-05
1416908_s_at	Tsn	translin	chr1:120126059-120138918 (-), 92.08, qE2.3	5.00856e-05
1416909_at	1810008A14Rik	RIKEN cDNA 1810008A14 gene	chr9:21907267-21908755 (+), 88.74, qA3	2.43524e-05
1416910_at	Dnajc15	DnaJ (Hsp40) homolog, subfamily C, member 15	chr14:76560366-76609293 (-), 95.15, qD3	0.000146095
1416911_a_at	6330407G11Rik	RIKEN cDNA 6330407G11 gene	chr6:92054190-92055448 (+), 50.72, qD1; chr4:123237492-123252648 (-), 99.79, ...	2.07663e-05
1416912_at	6330407G11Rik	RIKEN cDNA 6330407G11 gene	chr6:92054190-92055448 (+), 50.72, qD1; chr4:123237492-123252648 (-), 99.79, ...	5.68615e-05
1416913_at	Es1	esterase 1	chr8:95988108-96020411 (-), 97.7, qC5	0.0337689
1416914_s_at	Mtvr2	mammary tumor virus receptor 2	chr19:5728089-5729653 (-), 98.8, qA	8.9027e-08
1416915_at	Msh6	mutS homolog 6 (E. coli)	chr17:87883400-87899389 (+), 99.71, qE4	4.46741e-06
1416916_at	Elf3	E74-like factor 3	chr1:137069984-137074981 (-), 98.02, qE4	2.55452e-07
1416917_at	1700123O20Rik	RIKEN cDNA 1700123O20 gene	chr14:53640418-53644946 (+), 92.25, qC2	0.0383396
1416918_at	Dlgh3	discs, large homolog 3 (Drosophila)	chrX:96970470-97021129 (+), 97.26, qC3	9.36289e-07
1416919_a_at	Nphp1	nephronophthisis 1 (juvenile) homolog (human)	chr2:127432172-127480295 (-), 98.91, qF1	7.42078e-05
1416920_at	Rbm4	RNA binding motif protein 4	chr19:4785152-4811585 (-), 93.67, qA	0.00105805
1416921_x_at	Aldoa	aldolase 1, A isoform	chr7:126586381-126590316 (-), 90.23, qF3	6.40614e-05
1416922_a_at	Bnip3l	BCL2/adenovirus E1B interacting protein 3-like	chr14:65939349-65962974 (-), 97.39, qD1	0.000100509
1416923_a_at	Bnip3l	BCL2/adenovirus E1B interacting protein 3-like	chr14:65939349-65962974 (-), 97.39, qD1	1.71817e-06
1416924_at	Bri3	brain protein I3	chr5:144508848-144517922 (+), 80.77, qG2	0.00339283
1416925_at	Kpnb1	karyopherin (importin) beta 1	chr11:96975802-97003971 (-), 96.87, qD	6.38497e-05
1416926_at	Trp53inp1	transformation related protein 53 inducible nuclear protein 1	chr4:11083587-11101524 (+), 98.8, qA1	0.00177982
1416927_at	Trp53inp1	transformation related protein 53 inducible nuclear protein 1	chr4:11083587-11101524 (+), 98.8, qA1	0.00139081
1416928_at	Rbm12	RNA binding motif protein 12	chr2:155785644-155803376 (-), 98.61, qH1	2.99714e-05
1416929_at	Rbm12	RNA binding motif protein 12	chr2:155785644-155803376 (-), 98.61, qH1	0.0161071
1416930_at	Ly6d	lymphocyte antigen 6 complex, locus D	chr15:74579553-74590866 (-), 98.68, qD3	0.345457
1416931_at	Nif3l1	Ngg1 interacting factor 3-like 1 (S. pombe)	chr1:58389696-58406071 (+), 97.0, qC1.3	0.000144691
1416932_at	Cog2	component of oligomeric golgi complex 2	chr8:127406874-127438095 (+), 98.87, qE2	0.00172853
1416933_at	Por	P450 (cytochrome) oxidoreductase	chr5:135973668-136019953 (+), 97.79, qG2	0.000709085
1416934_at	Mtm1	X-linked myotubular myopathy gene 1	chrX:67471322-67575851 (+), 97.71, qA7.2	0.000151582
1416935_at	Trpv2	transient receptor potential cation channel, subfamily V, member 2	chr11:62390730-62416502 (+), 93.42, qB2	0.0125411
1416936_at	Aatk	apoptosis-associated tyrosine kinase	chr11:119823414-119837626 (-), 99.22, qE2	0.0336792
1416937_at	Gabarap	gamma-aminobutyric acid receptor associated protein	chr11:69807796-69811145 (+), 89.53, qB3	1.58498e-06
1416938_at	Chchd1	coiled-coil-helix-coiled-coil-helix domain containing 1	chr14:19491605-19492977 (+), 95.46, qA3	0.015961
1416939_at	Ppa1	pyrophosphatase (inorganic) 1	chr10:61043940-61069525 (+), 94.78, qB4	0.000826377
1416940_at	Ppif	peptidylprolyl isomerase F (cyclophilin F)	chr14:24527340-24533652 (+), 99.17, qA3	2.19076e-06
1416941_s_at	Wbscr1	Williams-Beuren syndrome chromosome region 1 homolog (human)	chr5:134904502-134924059 (-), 93.99, qG2	0.00298365
1416942_at	Arts1	type 1 tumor necrosis factor receptor shedding aminopeptidase regulator	chr13:75105822-75157310 (+), 99.69, qC1	0.46731
1416943_at	Ube2e1; LOC631407	ubiquitin-conjugating enzyme E2E 1, UBC4/5 homolog (yeast); similar to Ubiqui...	chr5:117319698-117321050 (+), 90.16, qF; chr14:17075841-17124956 (-), 98.09, qA2	0.0808627
1416944_a_at	Tlk2	tousled-like kinase 2 (Arabidopsis)	chr11:104994896-105098311 (+), 95.68, qE1	0.183644
1416945_at	Ptov1	prostate tumor over expressed gene 1	chr7:44731109-44737830 (-), 96.66, qB3	3.69341e-05
1416946_a_at	Acaa1a; Acaa1b	acetyl-Coenzyme A acyltransferase 1A; acetyl-Coenzyme A acyltransferase 1B	chr9:119188373-119198993 (+), 91.61, qF3	0.0096451
1416947_s_at	Acaa1a; Acaa1b	acetyl-Coenzyme A acyltransferase 1A; acetyl-Coenzyme A acyltransferase 1B	chr9:119188373-119198993 (+), 91.61, qF3	0.00071046
1416948_at	Mrpl23	mitochondrial ribosomal protein L23	chr7:142342423-142350137 (+), 91.61, qF5; chr2:74392210-74392747 (-), 72.9, qC3	0.000273244
1416949_s_at	Slc39a7	solute carrier family 39 (zinc transporter), member 7	chr17:33638719-33642506 (-), 97.41, qB1	0.00102063
1416950_at	Tnfaip8	tumor necrosis factor, alpha-induced protein 8	chr18:50177050-50217112 (+), 93.31, qD1	1.00448e-05
1416951_a_at	Atp6v1d	ATPase, H+ transporting, lysosomal V1 subunit D	chr12:79761821-79780434 (-), 97.99, qC3	0.00374712
1416952_at	Atp6v1d	ATPase, H+ transporting, lysosomal V1 subunit D	chr12:79761821-79780434 (-), 97.99, qC3	0.00155711
1416953_at	Ctgf	connective tissue growth factor	chr10:24284928-24288066 (+), 95.86, qA4	0.259804
1416954_at	Slc25a10	solute carrier family 25 (mitochondrial carrier, dicarboxylate transporter), ...	chr11:120307967-120315260 (+), 95.58, qE2	3.04118e-06
1416955_at	Slc25a10	solute carrier family 25 (mitochondrial carrier, dicarboxylate transporter), ...	chr11:120307967-120315260 (+), 95.58, qE2	0.00589507
1416956_at	Kcnab2	potassium voltage-gated channel, shaker-related subfamily, beta member 2	chr4:151234543-151321292 (-), 97.98, qE2	8.64491e-07
1416957_at	Pou2af1	POU domain, class 2, associating factor 1	chr9:50965919-50992507 (+), 97.58, qA5.3	0.295321
1416958_at	Nr1d2	nuclear receptor subfamily 1, group D, member 2	chr19:40243903-40250315 (+), 91.45, qC3; chr14:16997119-17032216 (-), 98.27, qA2	0.0133258
1416959_at	Nr1d2	nuclear receptor subfamily 1, group D, member 2	chr19:40243903-40250315 (+), 91.45, qC3; chr14:16997119-17032216 (-), 98.27, qA2	0.00487118
1416960_at	B3gat3	beta-1,3-glucuronyltransferase 3 (glucuronosyltransferase I)	chr19:8987437-8994281 (+), 95.31, qA	0.000120984
1416961_at	Bub1b	budding uninhibited by benzimidazoles 1 homolog, beta (S. cerevisiae)	chr2:118289711-118333032 (+), 96.3, qE5	1.59177e-05
1416962_at	Rcc1	regulator of chromosome condensation 1	chr4:131603995-131620199 (-), 98.41, qD2.3	0.00871369
1416963_at	Ubadc1	ubiquitin associated domain containing 1	chr2:25820549-25843738 (-), 96.54, qA3	3.22019e-05
1416964_at	Eefsec	eukaryotic elongation factor, selenocysteine-tRNA-specific	chr6:88222976-88412168 (-), 99.63, qD1	5.46915e-05
1416965_at	Pcsk1n	proprotein convertase subtilisin/kexin type 1 inhibitor	chrX:7076780-7080774 (+), 98.39, qA1.1	0.279996
1416966_at	Slc22a8	solute carrier family 22 (organic anion transporter), member 8	chr19:8658329-8677731 (+), 99.22, qA	0.0337508
1416967_at	Sox2	SRY-box containing gene 2	chr3:34841546-34844007 (+), 91.49, qA3	0.00484909
1416968_a_at	Hsd3b7	hydroxy-delta-5-steroid dehydrogenase, 3 beta- and steroid delta-isomerase 7	chr7:127591776-127594948 (+), 98.86, qF3	0.000143769
1416969_at	Gtse1	G two S phase expressed protein 1	chr15:85687768-85704338 (+), 95.62, qE2	3.44542e-05
1416970_a_at	Cox7a2	cytochrome c oxidase, subunit VIIa 2	chr9:79541045-79544264 (-), 72.07, qE1	0.623812
1416971_at	Cox7a2	cytochrome c oxidase, subunit VIIa 2	chr9:79541045-79544264 (-), 72.07, qE1	0.515346
1416972_at	Nhp2l1; LOC434401; LOC637555	NHP2 non-histone chromosome protein 2-like 1 (S. cerevisiae); similar to Nhp2...	chr9:48202272-48203505 (+), 74.46, qA5.3; chr17:34943905-34945116 (+), 73.73,...	0.000423832
1416973_at	Nhp2l1	NHP2 non-histone chromosome protein 2-like 1 (S. cerevisiae)	chr9:48202272-48203505 (+), 74.46, qA5.3; chr17:34943905-34945116 (+), 73.73,...	1.34195e-05
1416974_at	Stam2	signal transducing adaptor molecule (SH3 domain and ITAM motif) 2	chr2:52513666-52564223 (-), 99.35, qC1.1	0.0178094
1416975_at	Stam2	signal transducing adaptor molecule (SH3 domain and ITAM motif) 2	chr2:52513666-52564223 (-), 99.35, qC1.1	0.000773086
1416976_at	Stam2	signal transducing adaptor molecule (SH3 domain and ITAM motif) 2	chr2:52513666-52564223 (-), 99.35, qC1.1	0.000468571
1416977_at	Stam2	signal transducing adaptor molecule (SH3 domain and ITAM motif) 2	chr2:52513666-52564223 (-), 99.35, qC1.1	0.591305
1416978_at	Fcgrt	Fc receptor, IgG, alpha chain transporter	chr7:44961029-44971847 (-), 99.26, qB3	0.00637104
1416979_at	Pomp	proteasome maturation protein	chr5:148170984-148186131 (+), 88.7, qG3	0.0123831
1416980_at	Mettl7b	methyltransferase like 7B	chr10:128361220-128363985 (-), 96.89, qD3	0.00221885
1416981_at	Foxo1	forkhead box O1	chr3:52356302-52438033 (+), 97.92, qC	0.0222823
1416982_at	Foxo1	forkhead box O1	chr3:52356302-52438033 (+), 97.92, qC	0.00322657
1416983_s_at	Foxo1	forkhead box O1	chr3:52356302-52438033 (+), 97.92, qC	0.00996794
1416984_at	Mrps18a	mitochondrial ribosomal protein S18A	chr17:45574575-45592489 (+), 96.68, qB3	0.000158988
1416985_at	Sirpa	signal-regulatory protein alpha	chr2:129284645-129323669 (+), 96.65, qF1	1.33645e-06
1416986_a_at	Sirpa	signal-regulatory protein alpha	chr2:129284645-129323669 (+), 96.65, qF1	0.00100581
1416987_at	Elp4	elongation protein 4 homolog (S. cerevisiae)	chr2:105501724-105705361 (-), 98.57, qE3	0.000139359
1416988_at	Msh2	mutS homolog 2 (E. coli)	chr17:87580833-87632039 (+), 98.48, qE4	7.31654e-06
1416989_at	Vps53	vacuolar protein sorting 53 (yeast)	chr11:75862423-75995842 (-), 99.96, qB5	0.00813859
1416990_at	Rxrb	retinoid X receptor beta	chr17:33642276-33648853 (+), 94.47, qB1	0.0703286
1416991_at	Mto1	mitochondrial translation optimization 1 homolog (S. cerevisiae)	chr9:78233894-78259835 (+), 98.5, qE1	9.85499e-06
1416992_at	Mfng	manic fringe homolog (Drosophila)	chr15:78583136-78600751 (-), 98.85, qE1	6.70709e-06
1416993_at	Cog4	component of oligomeric golgi complex 4	chr8:113733703-113768904 (+), 99.1, qE1	0.00880429
1416994_at	Ttc1	tetratricopeptide repeat domain 1	chr11:43573425-43591426 (-), 96.38, qB1.1	0.0205792
1416995_at	Pacsin3	protein kinase C and casein kinase substrate in neurons 3	chr2:91058167-91065518 (+), 96.28, qE1	6.64472e-06
1416996_at	Tbc1d8	TBC1 domain family, member 8	chr1:39316044-39423262 (-), 98.55, qB	0.00420722
1416997_a_at	Hap1	huntingtin-associated protein 1	chr11:100163414-100172218 (-), 99.06, qD	9.6536e-07
1416998_at	Rrs1	RRS1 ribosome biogenesis regulator homolog (S. cerevisiae)	chr1:9530651-9532672 (+), 96.07, qA2	8.18463e-06
1416999_at	Smpd2	sphingomyelin phosphodiesterase 2, neutral	chr10:41175588-41178790 (-), 97.9, qB1	0.00159277
1417000_at	Abtb1	ankyrin repeat and BTB (POZ) domain containing 1	chr6:88801554-88807515 (-), 97.01, qD1	8.00121e-05
1417001_a_at	D4Wsu53e	DNA segment, Chr 4, Wayne State University 53, expressed	chr4:134195711-134199448 (+), 95.6, qD3	0.000474955
1417002_at	0610012G03Rik	RIKEN cDNA 0610012G03 gene	chr16:31867145-31868268 (-), 74.48, qB2	0.000311786
1417003_at	0610012G03Rik; LOC638521	RIKEN cDNA 0610012G03 gene; hypothetical protein LOC638521	chr16:31867145-31868268 (-), 74.48, qB2	0.00127804
1417004_at	Tsg101	tumor susceptibility gene 101	chr15:62810291-62811718 (+), 70.91, qD1; chr7:46756973-46787951 (-), 95.47, qB3	0.000140962
1417005_at	Kns2	kinesin 2	chr12:112206656-112242704 (+), 90.02, qF1	8.38824e-09
1417006_at	Commd4	COMM domain containing 4	chr9:56953165-56955276 (-), 95.74, qB	0.000195217
1417007_a_at	Vps4b	vacuolar protein sorting 4b (yeast)	chr1:108598366-108624253 (-), 97.64, qE2.1	0.00841603
1417008_at	Crat	carnitine acetyltransferase	chr2:30222484-30237492 (-), 97.42, qB	8.50287e-05
1417009_at	C1r	complement component 1, r subcomponent	chr6:124478022-124488797 (+), 89.69, qF2; chr6:124535679-124546843 (+), 87.53...	0.0788914
1417010_at	Zfp238	zinc finger protein 238	chr1:179282035-179287439 (+), 97.59, qH4	1.63936e-08
1417011_at	Sdc2	syndecan 2	chr15:32865311-32979524 (+), 99.77, qB3.1	3.16624e-05
1417012_at	Sdc2	syndecan 2	chr15:32865311-32979524 (+), 99.77, qB3.1	0.603968
1417013_at	Hspb8	heat shock protein 8	chr5:116669489-116683996 (-), 98.04, qF	0.00227299
1417014_at	Hspb8	heat shock protein 8	chr5:116669489-116683996 (-), 98.04, qF	0.00117238
1417015_at	Rassf3	Ras association (RalGDS/AF-6) domain family 3	chr10:120813413-120879365 (-), 97.67, qD2	3.47114e-05
1417016_at	Mapkapk5	MAP kinase-activated protein kinase 5	chr5:121785667-121806509 (-), 96.67, qF	0.338352
1417017_at	Cyp17a1	cytochrome P450, family 17, subfamily a, polypeptide 1	chr19:46720475-46726344 (-), 97.96, qC3	0.104492
1417018_at	Efemp2	epidermal growth factor-containing fibulin-like extracellular matrix protein 2	chr19:5474755-5481853 (+), 93.73, qA	0.00184205
1417019_a_at	Cdc6	cell division cycle 6 homolog (S. cerevisiae)	chr11:98724240-98738233 (+), 90.71, qD	1.61504e-06
1417020_at	Spata4	spermatogenesis associated 4	chr8:56099477-56108809 (+), 97.89, qB1.3	0.207182
1417021_a_at	Spo11; LOC675982	sporulation protein, meiosis-specific, SPO11 homolog (S. cerevisiae); similar...	chr2:172622783-172636512 (+), 96.78, qH3	0.85551
1417022_at	Slc7a3	solute carrier family 7 (cationic amino acid transporter, y+ system), member 3	chrX:97281930-97288087 (-), 99.67, qC3	8.15843e-05
1417023_a_at	Fabp4	fatty acid binding protein 4, adipocyte	chr3:10186873-10191091 (-), 84.23, qA1	0.753873
1417024_at	Hars	histidyl-tRNA synthetase	chr18:36892501-36909164 (-), 98.7, qB2	2.3632e-05
1417025_at	H2-Eb1	histocompatibility 2, class II antigen E beta	chr17:33913593-33924368 (+), 74.76, qB1	0.0030411
1417026_at	Pfdn1	prefoldin 1	chr18:36529812-36580489 (-), 82.92, qB2	0.00363114
1417027_at	Trim2	tripartite motif protein 2	chr3:84246365-84306801 (-), 96.46, qF1	2.92495e-05
1417028_a_at	Trim2	tripartite motif protein 2	chr3:84246365-84306801 (-), 96.46, qF1	0.000137577
1417029_a_at	Trim2	tripartite motif protein 2	chr3:84246365-84306801 (-), 96.46, qF1	0.0137017
1417030_at	2310028N02Rik	RIKEN cDNA 2310028N02 gene	chr1:193026546-193051897 (+), 98.11, qH6	7.23272e-06
1417031_at	2310028N02Rik	RIKEN cDNA 2310028N02 gene	chr1:193026546-193051897 (+), 98.11, qH6	0.0138321
1417032_at	Ube2g2	ubiquitin-conjugating enzyme E2G 2	chr10:77066039-77089710 (+), 94.84, qC1	0.000466652
1417033_at	Ube2g2	ubiquitin-conjugating enzyme E2G 2	chr10:77066039-77089710 (+), 94.84, qC1	0.553937
1417034_at	Trappc6a	trafficking protein particle complex 6A	chr7:18667246-18674667 (+), 94.03, qA3	0.00121816
1417035_at	Sac3d1	SAC3 domain containing 1	chr19:6115999-6118751 (-), 95.24, qA	0.012677
1417036_at	Sac3d1	SAC3 domain containing 1	chr19:6115999-6118751 (-), 95.24, qA	0.132056
1417037_at	Orc6l	origin recognition complex, subunit 6-like (S. cerevisiae)	chr8:88189747-88198575 (+), 99.08, qC3	1.71952e-06
1417038_at	39334	septin 9	chr11:117147809-117178403 (+), 95.77, qE2	4.27581e-05
1417039_a_at	Cul7	cullin 7	chr17:46120198-46127558 (+), 96.82, qC	0.0131105
1417040_a_at	Bok	Bcl-2-related ovarian killer protein	chr1:95516112-95526180 (+), 97.21, qD	0.000111753
1417041_at	Rpo1-1	RNA polymerase 1-1	chr17:45707507-45711551 (-), 89.28, qB3	4.93204e-05
1417042_at	Slc37a4	solute carrier family 37 (glycerol-6-phosphate transporter), member 4	chr9:44148089-44153957 (+), 97.63, qA5.2	2.05913e-06
1417043_at	Lcat	lecithin cholesterol acyltransferase	chr8:108828679-108832524 (-), 96.28, qD3	0.0222091
1417044_at	Lcmt1	leucine carboxyl methyltransferase 1	chr7:123168955-123221504 (+), 95.34, qF3	0.32441
1417045_at	Bid	BH3 interacting domain death agonist	chr6:120858470-120882453 (-), 99.63, qF1	6.64754e-12
1417046_at	Tusc4	tumor suppressor candidate 4	chr9:107400328-107403807 (+), 94.72, qF1	1.17486e-05
1417047_at	Prom2	prominin 2	chr2:127218387-127232908 (-), 98.92, qF1	0.000628228
1417048_at	Prom2	prominin 2	chr2:127218387-127232908 (-), 98.92, qF1	0.0513535
1417049_at	Rhd	Rh blood group, D antigen	chr4:134136611-134168247 (+), 98.82, qD3	8.66179e-07
1417050_at	C1qtnf4	C1q and tumor necrosis factor related protein 4	chr2:90686683-90691360 (+), 94.59, qE1	0.0109164
1417051_at	Pcdh8	protocadherin 8	chr14:78500926-78505467 (-), 99.58, qD3	4.19206e-09
1417052_at	Psmb3	proteasome (prosome, macropain) subunit, beta type 3	chr11:97519534-97529591 (+), 89.55, qD; chr16:21810445-21811169 (+), 88.43, q...	0.000167793
1417053_at	Phb; LOC665511; LOC669197; ...	prohibitin; similar to prohibitin; similar to prohibitin; similar to prohibitin	chr11:95484124-95496863 (+), 94.8, qD; chr15:6601077-6602077 (+), 55.17, qA1	5.9962e-07
1417054_a_at	0610009D07Rik	RIKEN cDNA 0610009D07 gene	chr12:4832204-4849461 (+), 73.68, qA1.1	0.547922
1417055_at	0610009D07Rik	RIKEN cDNA 0610009D07 gene	chr12:4832204-4849461 (+), 73.68, qA1.1	0.791163
1417056_at	Psme1	proteasome (prosome, macropain) 28 subunit, alpha	chr14:54532558-54535599 (+), 91.2, qC2	0.00568892
1417057_a_at	Ppid; Lamp3; LOC671770	peptidylprolyl isomerase D (cyclophilin D); lysosomal-associated membrane pro...	chr3:79677305-79689732 (+), 98.75, qE3; chr5:28190294-28191227 (-), 47.68, qB...	9.59864e-06
1417058_a_at	Krtcap2	keratinocyte associated protein 2	chr3:89331920-89335650 (+), 95.24, qF1	0.000808356
1417059_at	Krtcap2	keratinocyte associated protein 2	chr3:89331920-89335650 (+), 95.24, qF1	0.00446423
1417060_at	Ppp1r11	protein phosphatase 1, regulatory (inhibitor) subunit 11	chr17:36556406-36559842 (-), 98.76, qB1	0.00474495
1417061_at	Slc40a1	solute carrier family 40 (iron-regulated transporter), member 1	chr1:45852608-45870437 (-), 99.51, qC1.1	6.91963e-05
1417062_at	2810037C14Rik	RIKEN cDNA 2810037C14 gene	chr5:21157702-21174522 (+), 99.73, qA3; chr14:74663711-74665700 (-), 86.8, qD3	0.0654337
1417063_at	C1qb	complement component 1, q subcomponent, beta polypeptide	chr4:136152202-136158306 (-), 97.08, qD3	0.0696567
1417064_at	Jagn1	jagunal homolog 1 (Drosophila)	chr6:113408389-113413999 (+), 92.37, qE3	0.00337228
1417065_at	Egr1	early growth response 1	chr18:34985796-34990958 (+), 96.53, qB1	0.00225054
1417066_at	Cabc1	chaperone, ABC1 activity of bc1 complex like (S. pombe)	chr1:182001912-182032674 (-), 99.01, qH4	7.10348e-05
1417067_s_at	Cabc1	chaperone, ABC1 activity of bc1 complex like (S. pombe)	chr1:182001912-182032674 (-), 99.01, qH4	9.53419e-05
1417068_a_at	Ptpn1	protein tyrosine phosphatase, non-receptor type 1	chr2:167623562-167668601 (+), 77.95, qH3	8.17995e-06
1417069_a_at	Gmfb	glia maturation factor, beta	chr14:45730027-45744039 (-), 93.37, qC1	0.294587
1417070_at	Cyp4v3	cytochrome P450, family 4, subfamily v, polypeptide 3	chr8:46804617-46832005 (-), 98.88, qB1.1	0.00488662
1417071_s_at	Cyp4v3	cytochrome P450, family 4, subfamily v, polypeptide 3	chr8:46804617-46832005 (-), 98.88, qB1.1	0.00618191
1417072_at	Slc22a6	solute carrier family 22 (organic anion transporter), member 6	chr19:8685066-8693568 (+), 96.74, qA	0.856008
1417073_a_at	Qk	quaking	chr17:10053535-10163211 (-), 94.4, qA1	5.19247e-06
1417074_at	Ceacam10	CEA-related cell adhesion molecule 10	chr7:24485965-24493411 (+), 96.13, qA3	0.00112931
1417075_at	2010309E21Rik	RIKEN cDNA 2010309E21 gene	chr6:86331317-86335691 (+), 95.78, qD1; chr8:4652008-4653615 (+), 90.42, qA1.1	3.11976e-06
1417076_at	Fabp9	fatty acid binding protein 9, testis	chr3:10176130-10179794 (-), 99.08, qA1	0.111971
1417077_at	Bcap29	B-cell receptor-associated protein 29	chr12:32181112-32219844 (-), 98.49, qA3	0.0729368
1417078_at	Lgals2	lectin, galactose-binding, soluble 2	chr15:78678114-78682784 (-), 88.97, qE1	0.0770846
1417079_s_at	Lgals2	lectin, galactose-binding, soluble 2	chr15:78678114-78682784 (-), 88.97, qE1	0.0139082
1417080_a_at	Ecsit	ECSIT homolog (Drosophila)	chr9:21822617-21834613 (-), 88.71, qA3	6.26424e-07
1417081_a_at	Syngr2	synaptogyrin 2	chr11:117625757-117630372 (+), 91.22, qE2	0.00589105
1417082_at	Anp32b	acidic nuclear phosphoprotein 32 family, member B	chr4:46471934-46493761 (+), 83.28, qB1	0.201745
1417083_at	Sec61b	Sec61 beta subunit	chr4:47495767-47504342 (+), 87.52, qB1; chr15:100125151-100125679 (+), 80.25,...	0.0780927
1417084_at	Eif4ebp2	eukaryotic translation initiation factor 4E binding protein 2	chr10:60827674-60848026 (-), 93.27, qB4	0.00373333
1417085_at	Akr1c6	aldo-keto reductase family 1, member C6	chr13:4433569-4456772 (+), 95.43, qA1	0.116541
1417086_at	Pafah1b1	platelet-activating factor acetylhydrolase, isoform 1b, beta1 subunit	chr11:74490143-74540865 (-), 97.56, qB5	6.25648e-05
1417087_at	Glg1	golgi apparatus protein 1	chr8:114041464-114145875 (-), 95.79, qE1	1.65621e-05
1417088_at	Zfp346	zinc finger protein 346	chr13:55114932-55144711 (+), 83.65, qB1	0.268219
1417089_a_at	Ckmt1	creatine kinase, mitochondrial 1, ubiquitous	chr2:121049543-121055178 (+), 98.38, qE5	0.000358673
1417090_at	Rcn1	reticulocalbin 1	chr2:105187681-105200495 (-), 97.69, qE3	0.000163222
1417091_at	Chuk	conserved helix-loop-helix ubiquitous kinase	chr19:44126645-44160756 (-), 94.22, qC3	0.00460018
1417092_at	Pthr1	parathyroid hormone receptor 1	chr9:110566886-110592011 (-), 95.72, qF2	6.69421e-07
1417093_a_at	Gtf2h4	general transcription factor II H, polypeptide 4	chr17:35275780-35281792 (-), 96.5, qB1	2.65515e-07
1417094_at	Acot7	acyl-CoA thioesterase 7	chr4:151021933-151115652 (+), 98.25, qE2	0.0418295
1417095_a_at	Hspa14	heat shock protein 14	chr2:3406110-3430064 (-), 99.66, qA1	0.000527963
1417096_at	2810430M08Rik	RIKEN cDNA 2810430M08 gene	chr1:188421765-188450123 (-), 94.4, qH5	2.21212e-10
1417097_at	Mecr	mitochondrial trans-2-enoyl-CoA reductase	chr4:131115546-131140112 (+), 99.69, qD2.3	0.0574671
1417098_s_at	Mecr	mitochondrial trans-2-enoyl-CoA reductase	chr4:131115546-131140112 (+), 99.69, qD2.3	0.10535
1417099_at	Ftsj1	Ftsj homolog 1 (E. coli)	chrX:7397360-7409269 (-), 95.48, qA1.1	0.204646
1417100_at	Cd320	CD320 antigen	chr17:33449231-33455642 (+), 98.6, qB1	0.00287547
1417101_at	Hspa2	heat shock protein 2	chr12:77323234-77325776 (+), 96.75, qC3	0.00575224
1417102_a_at	Ndufb5	NADH dehydrogenase (ubiquinone) 1 beta subcomplex, 5	chr3:32928624-32943113 (+), 89.52, qA3	0.201977
1417103_at	Ddt	D-dopachrome tautomerase	chr10:75214945-75217104 (-), 94.99, qC1	5.10376e-05
1417104_at	Emp3	epithelial membrane protein 3	chr7:45786068-45789336 (-), 78.85, qB3	0.143224
1417105_at	Trappc2l	trafficking protein particle complex 2-like	chr8:125497732-125501681 (+), 92.08, qE1	0.000243033
1417106_at	Tpd52l2	tumor protein D52-like 2	chr2:181426589-181446166 (+), 98.04, qH4	0.004666
1417107_at	Tpd52l2	tumor protein D52-like 2	chr2:181426589-181446166 (+), 98.04, qH4	0.002601
1417108_at	Klc4	kinesin light chain 4	chr17:46093815-46108091 (-), 94.83, qC	0.000102523
1417109_at	Tinagl	tubulointerstitial nephritis antigen-like	chr4:129667904-129677426 (-), 94.36, qD2.2	0.0984397
1417110_at	Man1a	mannosidase 1, alpha	chr10:53593199-53764209 (-), 99.38, qB3	0.0303361
1417111_at	Man1a	mannosidase 1, alpha	chr10:53593199-53764209 (-), 99.38, qB3	0.0362956
1417112_at	Arl2bp	ADP-ribosylation factor-like 2 binding protein	chr8:97555722-97563557 (+), 98.71, qC5	2.04907e-05
1417113_at	Gmcl1	germ cell-less homolog 1 (Drosophila)	chr6:86657391-86698990 (-), 99.52, qD1	0.990047
1417114_at	Gmcl1	germ cell-less homolog 1 (Drosophila)	chr6:86657391-86698990 (-), 99.52, qD1	0.647072
1417115_at	Map3k12	mitogen activated protein kinase kinase kinase 12	chr15:102327065-102338726 (-), 94.63, qF3	0.000270947
1417116_at	Slc6a8	solute carrier family 6 (neurotransmitter transporter, creatine), member 8	chrX:69925869-69935222 (+), 96.7, qA7.3	0.00034444
1417117_at	Cstf1	cleavage stimulation factor, 3' pre-RNA, subunit 1	chr2:172061938-172073354 (+), 90.34, qH3	0.345927
1417118_a_at	Ard1	N-acetyltransferase ARD1 homolog (S. cerevisiae)	chrX:70169592-70174660 (-), 99.58, qA7.3	3.7094e-06
1417119_at	Zfpl1	zinc finger like protein 1	chr19:6080761-6084927 (-), 95.94, qA	8.20232e-05
1417120_at	D4Wsu114e	DNA segment, Chr 4, Wayne State University 114, expressed	chr4:146704587-146712326 (-), 98.47, qE2	0.0100245
1417121_at	Gabra6	gamma-aminobutyric acid (GABA-A) receptor, subunit alpha 6	chr11:42149859-42164504 (-), 98.79, qA5	0.902013
1417122_at	Vav3	vav 3 oncogene	chr3:109468708-109813749 (+), 99.21, qF3	0.000276679
1417123_at	Vav3	vav 3 oncogene	chr3:109468708-109813749 (+), 99.21, qF3	0.18163
1417124_at	Dstn	destrin	chr2:143606760-143634765 (+), 95.68, qG1	0.00145467
1417125_at	Ahcy	S-adenosylhomocysteine hydrolase	chr1:7167632-7169680 (+), 78.44, qA1; chr2:154750751-154765873 (-), 96.19, qH...	1.30912e-05
1417126_a_at	Rpl22l1	ribosomal protein L22 like 1	chr3:28997571-28998497 (+), 77.74, qA3	0.314657
1417127_at	Msx1	homeo box, msh-like 1	chr5:38108809-38112831 (-), 84.48, qB3	0.779989
1417128_at	Plekho1	pleckstrin homology domain containing, family O member 1	chr3:96074232-96081588 (-), 82.41, qF2.1	6.74717e-08
1417129_a_at	Mrg1	myeloid ecotropic viral integration site-related gene 1	chr2:115554509-115756460 (-), 95.36, qE4	6.58212e-08
1417130_s_at	Angptl4	angiopoietin-like 4	chr17:33381779-33388410 (-), 97.48, qB1	2.61207e-07
1417131_at	Cdc25a	cell division cycle 25 homolog A (S. cerevisiae)	chr9:109732940-109751301 (+), 98.57, qF2	0.000941996
1417132_at	Cdc25a	cell division cycle 25 homolog A (S. cerevisiae)	chr9:109732940-109751301 (+), 98.57, qF2	0.00433219
1417133_at	Pmp22	peripheral myelin protein	chr11:62947659-62975742 (+), 97.16, qB3	0.525761
1417134_at	Srpk2	serine/arginine-rich protein specific kinase 2	chr5:23017576-23128390 (-), 99.43, qA3	4.10416e-06
1417135_at	Srpk2	serine/arginine-rich protein specific kinase 2	chr5:23017576-23128390 (-), 99.43, qA3	0.0332683
1417136_s_at	Srpk2	serine/arginine-rich protein specific kinase 2	chr5:23017576-23128390 (-), 99.43, qA3	0.0106869
1417137_at	Uck2	uridine-cytidine kinase 2	chr1:169061118-169121798 (-), 98.36, qH2.3	0.0328836
1417138_s_at	Polr2e	polymerase (RNA) II (DNA directed) polypeptide E	chr10:79439068-79442924 (-), 97.88, qC1	4.19059e-07
1417139_at	1700022L09Rik	RIKEN cDNA 1700022L09 gene	chr2:156686700-156698516 (-), 99.81, qH1	0.0660106
1417140_a_at	Ptpn2	protein tyrosine phosphatase, non-receptor type 2	chr18:67790903-67849957 (-), 97.35, qE1	5.7099e-07
1417141_at	Igtp	interferon gamma induced GTPase	chr11:58015824-58023787 (+), 95.67, qB1.3	0.00323226
1417142_at	4932442K08Rik	RIKEN cDNA 4932442K08 gene	chr17:15101214-15137003 (+), 98.9, qA2	0.000158995
1417143_at	Edg2	endothelial differentiation, lysophosphatidic acid G-protein-coupled receptor, 2	chr4:58529101-58647607 (-), 88.95, qB3	0.0736276
1417144_at	Tubg1	tubulin, gamma 1	chr11:100936169-100942509 (+), 97.02, qD	1.11808e-06
1417145_at	Nfxl1	nuclear transcription factor, X-box binding-like 1	chr5:72792420-72820168 (-), 95.61, qC3.2	5.59265e-05
1417146_at	2410018C20Rik	RIKEN cDNA 2410018C20 gene	chr8:87141584-87147429 (-), 94.39, qC3	5.9643e-08
1417147_at	B230317C12Rik	RIKEN cDNA B230317C12 gene	chr2:26450480-26458503 (+), 97.21, qA3	9.41166e-07
1417148_at	Pdgfrb	platelet derived growth factor receptor, beta polypeptide	chr18:61170527-61210437 (+), 97.82, qE1	0.192856
1417149_at	P4ha2	procollagen-proline, 2-oxoglutarate 4-dioxygenase (proline 4-hydroxylase), al...	chr11:53944431-53975089 (+), 92.7, qB1.3	0.00133443
1417150_at	Slc6a4	solute carrier family 6 (neurotransmitter transporter, serotonin), member 4	chr11:76814791-76848538 (+), 99.13, qB5	0.334747
1417151_a_at	Ntsr2	neurotensin receptor 2	chr12:16678953-16685535 (+), 87.42, qA1.1	0.0166563
1417152_at	Btbd14a	BTB (POZ) domain containing 14A	chr2:25880767-25944790 (-), 92.84, qA3	0.179746
1417153_at	Btbd14a	BTB (POZ) domain containing 14A	chr2:25880767-25944790 (-), 92.84, qA3	0.0555245
1417154_at	Slc25a14	solute carrier family 25 (mitochondrial carrier, brain), member 14	chrX:44868292-44906924 (+), 94.24, qA4	7.71262e-05
1417155_at	Mycn	v-myc myelocytomatosis viral related oncogene, neuroblastoma derived (avian)	chr12:12962080-12967821 (-), 98.29, qA1.1	8.44953e-05
1417156_at	Krt19	keratin 19	chr11:99956899-99962210 (-), 94.56, qD	0.0120657
1417157_at	Actr10	ARP10 actin-related protein 10 homolog (S. cerevisiae)	chr12:71856525-71880895 (+), 94.25, qC3	0.000191328
1417158_at	Zxdc	ZXD family zinc finger C	chr6:90334997-90349496 (+), 93.93, qD1	0.171136
1417159_at	---	---	chr6:90334997-90349496 (+), 93.93, qD1	0.598313
1417160_s_at	Expi	extracellular proteinase inhibitor	chr11:83525303-83527530 (+), 47.38, qC	0.29402
1417161_at	Cdk2ap2	CDK2-associated protein 2	chr19:4097400-4099014 (+), 89.28, qA	1.76754e-06
1417162_at	Tmbim1	transmembrane BAX inhibitor motif containing 1	chr1:74221453-74237148 (-), 95.86, qC3	0.0149102
1417163_at	Dusp10	dual specificity phosphatase 10	chr1:185735701-185776899 (+), 92.24, qH5	0.0520838
1417164_at	Dusp10	dual specificity phosphatase 10	chr1:185735701-185776899 (+), 92.24, qH5	0.434261
1417165_at	Mbd2	methyl-CpG binding domain protein 2	chr18:70693556-70751499 (+), 98.19, qE2	0.00812452
1417166_at	Psip1	PC4 and SFRS1 interacting protein 1	chr4:82926909-82957684 (-), 96.5, qC3	0.0210416
1417167_at	Exosc5	exosome component 5	chr7:25367912-25376791 (+), 96.25, qA3	1.45193e-08
1417168_a_at	Usp2	ubiquitin specific peptidase 2	chr9:43820444-43846620 (+), 94.67, qA5.1	0.000501642
1417169_at	Usp2	ubiquitin specific peptidase 2	chr9:43820444-43846620 (+), 94.67, qA5.1	0.0051923
1417170_at	Lztfl1	leucine zipper transcription factor-like 1	chr19:43334097-43337536 (+), 93.07, qC3; chr9:123546288-123566284 (-), 97.12,...	0.03582
1417171_at	Itk	IL2-inducible T-cell kinase	chr11:46168572-46232938 (-), 98.64, qB1.1	0.868908
1417172_at	Ube2l6	ubiquitin-conjugating enzyme E2L 6	chr2:84599686-84611015 (+), 66.12, qD	0.00011963
1417173_at	Crebl1	cAMP responsive element binding protein-like 1	chr17:34255201-34263130 (+), 97.05, qB1	8.92652e-05
1417174_at	1810021J13Rik	RIKEN cDNA 1810021J13 gene	chr9:36957893-36973148 (+), 94.51, qA4	1.88667e-06
1417175_at	Csnk1e	casein kinase 1, epsilon	chr15:79245106-79266114 (-), 85.24, qE1	1.71934e-08
1417176_at	Csnk1e	casein kinase 1, epsilon	chr15:79245106-79266114 (-), 85.24, qE1	1.32771e-08
1417177_at	Galk1	galactokinase 1	chr11:115824446-115828807 (-), 99.47, qE2	9.17379e-05
1417178_at	Gipc2	GIPC PDZ domain containing family, member 2	chr3:152031204-152103638 (-), 99.03, qH3	0.0254573
1417179_at	Tspan5	tetraspanin 5	chr3:138679661-138841820 (+), 94.87, qH1	0.000503058
1417180_at	Pcsk7	proprotein convertase subtilisin/kexin type 7	chr9:45658025-45680862 (+), 98.22, qA5.2	0.0566088
1417181_a_at	Kifap3	kinesin-associated protein 3	chr1:165616257-165753784 (+), 97.91, qH2.2	0.00884525
1417182_at	Dnaja2	DnaJ (Hsp40) homolog, subfamily A, member 2	chr8:88427736-88445450 (-), 93.14, qC3	0.086562
1417183_at	Dnaja2	DnaJ (Hsp40) homolog, subfamily A, member 2	chr8:88427736-88445450 (-), 93.14, qC3	0.00445495
1417184_s_at	Hbb-b1; Hbb-b2	hemoglobin, beta adult major chain; hemoglobin, beta adult minor chain	chr7:103686344-103687742 (-), 85.49, qE3	0.0523646
1417185_at	Ly6a	lymphocyte antigen 6 complex, locus A	chr15:74822131-74825242 (-), 88.55, qD3	1.59814e-05
1417186_at	Hip2	huntingtin interacting protein 2	chr5:65816407-65875720 (+), 99.03, qC3.1	0.000429265
1417187_at	Hip2	huntingtin interacting protein 2	chr5:65816407-65875720 (+), 99.03, qC3.1	0.0337954
1417188_s_at	Hip2	huntingtin interacting protein 2	chr5:65816407-65875720 (+), 99.03, qC3.1	0.00283509
1417189_at	Psme2	proteasome (prosome, macropain) 28 subunit, beta	chr11:48788769-48789551 (-), 71.19, qB1.2; chr14:54541511-54544970 (-), 70.92...	0.171196
1417190_at	Pbef1	pre-B-cell colony-enhancing factor 1	chr12:33405581-33437157 (+), 97.55, qA3	3.46949e-06
1417191_at	Dnajb9	DnaJ (Hsp40) homolog, subfamily B, member 9	chrX:152884786-152885858 (+), 38.54, qF4; chr12:45075839-45080612 (-), 99.44,...	0.147315
1417192_at	Tomm70a	translocase of outer mitochondrial membrane 70 homolog A (yeast)	chr16:57043072-57074612 (+), 98.85, qC1.1	2.47872e-07
1417193_at	Sod2	superoxide dismutase 2, mitochondrial	chr17:12850852-12859316 (+), 99.5, qA1	1.61356e-06
1417194_at	Sod2	superoxide dismutase 2, mitochondrial	chr17:12850852-12859316 (+), 99.5, qA1	0.0118851
1417195_at	Wwc2	WW, C2 and coiled-coil domain containing 2	chr8:49324835-49489735 (-), 98.91, qB1.2	0.0737901
1417196_s_at	Wwc2	WW, C2 and coiled-coil domain containing 2	chr8:49324835-49489735 (-), 98.91, qB1.2	0.0382783
1417197_at	Wwc2	WW, C2 and coiled-coil domain containing 2	chr8:49324835-49489735 (-), 98.91, qB1.2	0.0401572
1417198_at	Wwc2	WW, C2 and coiled-coil domain containing 2	chr8:49324835-49489735 (-), 98.91, qB1.2	0.0853679
1417199_at	1300007B12Rik	RIKEN cDNA 1300007B12 gene	chr1:136162507-136178390 (-), 98.59, qE4	4.02415e-05
1417200_at	1300007B12Rik	RIKEN cDNA 1300007B12 gene	chr1:136162507-136178390 (-), 98.59, qE4	0.014235
1417201_at	Nt5c2	5'-nucleotidase, cytosolic II	chr19:46940139-47015279 (-), 94.17, qC3	0.100025
1417202_s_at	Ube1c	ubiquitin-activating enzyme E1C	chr6:97149267-97171014 (-), 99.29, qD3	0.000312523
1417203_at	Ethe1	ethylmalonic encephalopathy 1	chr7:24296302-24317685 (+), 96.49, qA3	0.745898
1417204_at	Kdelr2	KDEL (Lys-Asp-Glu-Leu) endoplasmic reticulum protein retention receptor 2	---	0.000155035
1417205_at	Kdelr2	KDEL (Lys-Asp-Glu-Leu) endoplasmic reticulum protein retention receptor 2	---	0.345764
1417206_at	Urod	uroporphyrinogen decarboxylase	chr4:116488061-116492301 (-), 74.94, qD1	0.000949493
1417207_at	Dvl2	dishevelled 2, dsh homolog (Drosophila)	chr11:69816770-69826306 (+), 98.97, qB3	0.00231941
1417208_at	Amacr	alpha-methylacyl-CoA racemase	chr15:10926480-10940331 (+), 95.82, qA1	3.42438e-05
1417209_at	Sertad2	SERTA domain containing 2	chr11:20443289-20549148 (+), 98.53, qA3.1	0.293742
1417210_at	Eif2s3y	eukaryotic translation initiation factor 2, subunit 3, structural gene Y-linked	chrY:347037-365284 (+), 99.66, qA1	1.49277e-06
1417211_a_at	1110032A03Rik	RIKEN cDNA 1110032A03 gene	chr9:50515929-50520682 (-), 99.42, qA5.3	0.0028307
1417212_at	9530058B02Rik	RIKEN cDNA 9530058B02 gene	chr17:25591297-25596364 (-), 97.45, qA3.3	2.1174e-06
1417213_a_at	Rbm6	RNA binding motif protein 6	chr1:17382503-17386555 (-), 92.15, qA3; chr9:107631659-107730922 (-), 98.26, qF1	0.905627
1417214_at	Rab27b	RAB27b, member RAS oncogene family	chr18:70109027-70178732 (-), 97.27, qE2	0.101749
1417215_at	Rab27b	RAB27b, member RAS oncogene family	chr18:70109027-70178732 (-), 97.27, qE2	0.574377
1417216_at	Pim2	proviral integration site 2	chr2:181221547-181223246 (+), 79.72, qH4; chrX:7035264-7040391 (+), 98.84, qA1.1	1.39959e-05
1417217_at	Magel2	melanoma antigen, family L, 2	chr7:62258413-62260588 (+), 99.72, qC	0.000133049
1417218_at	2810048G17Rik	RIKEN cDNA 2810048G17 gene	chr19:47185130-47191602 (-), 98.2, qC3	0.000231687
1417219_s_at	Tmsb10	thymosin, beta 10	chr6:72886861-72887864 (-), 35.86, qC1	0.337227
1417220_at	Fah	fumarylacetoacetate hydrolase	chr7:84461357-84482054 (-), 94.93, qD3	2.59911e-06
1417221_at	---	---	chr12:73680131-73714154 (+), 94.23, qC3	0.00947123
1417222_a_at	Tmem123	transmembrane protein 123	chr9:7764617-7794854 (+), 98.48, qA1	0.000959878
1417223_at	Cd2bp2	CD2 antigen (cytoplasmic tail) binding protein 2	chr7:126982809-126987198 (-), 95.46, qF3	0.0583656
1417224_a_at	Cd2bp2	CD2 antigen (cytoplasmic tail) binding protein 2	chr7:126982809-126987198 (-), 95.46, qF3	5.11221e-05
1417225_at	Arl6ip5	ADP-ribosylation factor-like 6 interacting protein 5	chr6:97176202-97198833 (+), 97.27, qD3	0.00626803
1417226_at	Fbxw4	F-box and WD-40 domain protein 4	chr19:45631600-45713795 (-), 96.96, qC3	2.1679e-06
1417227_at	Mccc1	methylcrotonoyl-Coenzyme A carboxylase 1 (alpha)	chr3:36150859-36192195 (-), 99.59, qB	0.00121443
1417228_at	Capn1	calpain 1	chr19:5988545-6014474 (-), 88.98, qA	7.10984e-08
1417229_at	Capn1	calpain 1	chr19:5988545-6014474 (-), 88.98, qA	2.03825e-08
1417230_at	Ralgps2	Ral GEF with PH domain and SH3 binding motif 2	chr1:158644367-158776270 (-), 99.24, qH1	0.0015336
1417231_at	Cldn2	claudin 2	chrX:135154652-135157634 (+), 95.3, qF1	0.0029201
1417232_at	Cldn2	claudin 2	chrX:135154652-135157634 (+), 95.3, qF1	0.0896035
1417233_at	Chchd4	coiled-coil-helix-coiled-coil-helix domain containing 4	chr6:91429779-91439037 (-), 98.12, qD1	6.275e-11
1417234_at	Mmp11	matrix metallopeptidase 11	chr10:75366926-75376179 (-), 99.25, qC1	5.37375e-05
1417235_at	Ehd3	EH-domain containing 3	chr17:73709656-73736975 (+), 98.36, qE2	0.00118746
1417236_at	Ehd3	EH-domain containing 3	chr17:73709656-73736975 (+), 98.36, qE2	0.00579049
1417237_at	Pld2	phospholipase D2	chr11:70356358-70374305 (+), 99.11, qB3	0.232339
1417238_at	Ewsr1	Ewing sarcoma breakpoint region 1	chr11:4969689-4999269 (-), 94.55, qA1	0.0168527
1417239_at	Cetn3	centrin 3	chr13:82260582-82274494 (+), 99.25, qC3	0.0399724
1417240_at	Zyx	zyxin	chr6:42279434-42288231 (+), 99.81, qB2.1	0.00729453
1417241_at	X83328	EST X83328	chr11:109242267-109253082 (+), 97.62, qE1	0.0340624
1417242_at	Ddx48	DEAD (Asp-Glu-Ala-Asp) box polypeptide 48	chr6:78145364-78146801 (+), 80.34, qC3; chr6:136294213-136295650 (+), 80.05, ...	0.0036412
1417243_at	2310065K24Rik	RIKEN cDNA 2310065K24 gene	chr8:97464068-97490808 (-), 90.13, qC5	0.452214
1417244_a_at	Irf7	interferon regulatory factor 7	chr7:141114502-141117743 (-), 96.06, qF5	0.26611
1417245_at	Gpr180	G protein-coupled receptor 180	chr14:117019481-117046967 (+), 96.1, qE4	0.0738355
1417246_at	Pzp	pregnancy zone protein	chr6:128449191-128492332 (-), 97.7, qF3	1.72976e-05
1417247_at	AI597479	expressed sequence AI597479	chr1:43043255-43060545 (+), 99.83, qB	0.0174731
1417248_at	Ralbp1	ralA binding protein 1	chr17:65747955-65784451 (-), 96.66, qE1.1	0.0028857
1417249_at	Polm	polymerase (DNA directed), mu	chr11:5727856-5737972 (-), 99.31, qA1	0.352235
1417250_at	Rnf12	ring finger protein 12	chrX:100159880-100164294 (-), 98.31, qD	2.03763e-05
1417251_at	Palmd	palmdelphin	chr3:116910265-116960967 (-), 98.56, qG1	1.3633e-06
1417252_at	Nt5c	5',3'-nucleotidase, cytosolic	chr11:115306514-115307944 (-), 97.58, qE2	0.231405
1417253_at	Frg1	FSHD region gene 1	chr8:42896275-42915963 (-), 91.62, qA4	0.00463552
1417254_at	Spata5	spermatogenesis associated 5	chr3:37611845-37770638 (+), 97.83, qB	7.92005e-05
1417255_at	Ift140	intraflagellar transport 140 homolog (Chlamydomonas)	chr17:24772702-24827087 (+), 92.89, qA3.3	0.000107903
1417256_at	Mmp13	matrix metallopeptidase 13	chr9:7272527-7283333 (+), 99.18, qA1	0.221295
1417257_at	Cel	carboxyl ester lipase	chr2:28377827-28385386 (-), 96.16, qA3	0.207261
1417258_at	Cct5	chaperonin subunit 5 (epsilon)	chr15:31535401-31546391 (-), 96.36, qB2	0.000846696
1417259_a_at	Capzb	capping protein (actin filament) muscle Z-line, beta	chr4:138464991-138563848 (+), 99.51, qD3	0.247857
1417260_at	U2af2	U2 small nuclear ribonucleoprotein auxiliary factor (U2AF) 2	chr7:4671116-4683019 (+), 96.99, qA1	0.00182805
1417261_at	Mbtd1	mbt domain containing 1	chr11:93728498-93763075 (+), 99.28, qD	0.0583408
1417262_at	Ptgs2	prostaglandin-endoperoxide synthase 2	chr1:151862316-151870452 (+), 95.96, qG1	0.408919
1417263_at	Ptgs2	prostaglandin-endoperoxide synthase 2	chr1:151862316-151870452 (+), 95.96, qG1	0.566938
1417264_at	Coq5	coenzyme Q5 homolog, methyltransferase (yeast)	chr5:115540690-115557973 (+), 99.75, qF	0.152985
1417265_s_at	Coq5	coenzyme Q5 homolog, methyltransferase (yeast)	chr5:115540690-115557973 (+), 99.75, qF	0.00205352
1417266_at	Ccl6	chemokine (C-C motif) ligand 6	chr11:83404403-83409292 (-), 75.97, qC	0.0032075
1417267_s_at	Fkbp11	FK506 binding protein 11	chr15:98552401-98556217 (-), 95.88, qF1	1.32266e-05
1417268_at	Cd14	CD14 antigen	chr18:36851177-36852719 (-), 88.63, qB2	0.138834
1417269_at	Cdk9	cyclin-dependent kinase 9 (CDC2-related kinase)	chr2:32529446-32534767 (-), 92.27, qB	0.493983
1417270_at	Wdr12	WD repeat domain 12	chr7:12078997-12080374 (+), 43.12, qA1; chr1:60021415-60043037 (-), 99.49, qC2	0.0415492
1417271_a_at	Eng	endoglin	chr2:32468603-32504635 (+), 97.29, qB	2.66943e-06
1417272_at	9130005N14Rik	RIKEN cDNA 9130005N14 gene	chr5:65249206-65320843 (+), 77.44, qC3.1	0.0275918
1417273_at	Pdk4	pyruvate dehydrogenase kinase, isoenzyme 4	chr6:5433384-5446311 (-), 97.46, qA1	1.3931e-06
1417274_at	Snrpa	small nuclear ribonucleoprotein polypeptide A	chr7:26895765-26905005 (-), 97.67, qA3	0.114047
1417275_at	Mal	myelin and lymphocyte protein, T-cell differentiation protein	chr2:127324666-127347724 (-), 94.75, qF1	0.237526
1417276_at	Tulp2	tubby-like protein 2	chr7:45381796-45390967 (+), 95.22, qB3	5.18606e-08
1417277_at	Cyp4f16	cytochrome P450, family 4, subfamily f, polypeptide 16	chr17:32271858-32286699 (+), 83.13, qB1	0.100324
1417278_a_at	Nkd1; LOC634379; LOC671838	naked cuticle 1 homolog (Drosophila); similar to naked cuticle 1 homolog; sim...	chr8:91411474-91482777 (+), 96.37, qC3	0.000105293
1417279_at	Itpr1	inositol 1,4,5-triphosphate receptor 1	chr6:108178894-108516890 (+), 99.76, qE1	1.81478e-05
1417280_at	Slc17a1	solute carrier family 17 (sodium phosphate), member 1	chr13:23877415-23903192 (+), 97.4, qA3.1	0.125829
1417281_a_at	Mmp23	matrix metallopeptidase 23	chr4:154494455-154497184 (-), 97.67, qE2	0.0210147
1417282_at	Mmp23	matrix metallopeptidase 23	chr4:154494455-154497184 (-), 97.67, qE2	0.000174134
1417283_at	Lynx1	Ly6/neurotoxin 1	chr15:74575105-74580242 (-), 98.36, qD3	0.203307
1417284_at	Mapkap1	mitogen-activated protein kinase associated protein 1	chr2:34445457-34446959 (+), 91.89, qB	7.52775e-06
1417285_a_at	Ndufa5	NADH dehydrogenase (ubiquinone) 1 alpha subcomplex, 5	chr6:24468671-24477697 (-), 92.94, qA3.1	0.339769
1417286_at	Ndufa5	NADH dehydrogenase (ubiquinone) 1 alpha subcomplex, 5	chr6:24468671-24477697 (-), 92.94, qA3.1	0.0354463
1417287_at	H13	histocompatibility 13	chr2:152360902-152396493 (+), 91.28, qG3	0.00550953
1417288_at	Plekha2	pleckstrin homology domain-containing, family A (phosphoinositide binding spe...	chr8:26506399-26567530 (-), 95.21, qA2	0.0154129
1417289_at	Plekha2	pleckstrin homology domain-containing, family A (phosphoinositide binding spe...	chr8:26506399-26567530 (-), 95.21, qA2	0.00412239
1417290_at	Lrg1	leucine-rich alpha-2-glycoprotein 1	chr17:55712968-55715294 (-), 96.3, qC	0.133152
1417291_at	Tnfrsf1a	tumor necrosis factor receptor superfamily, member 1a	chr6:125315398-125328102 (+), 94.33, qF3	0.563815
1417292_at	Ifi47	interferon gamma inducible protein 47	chr11:48920024-48940409 (+), 99.44, qB1.2	0.808767
1417293_at	Hs6st1	heparan sulfate 6-O-sulfotransferase 1	chr1:36012548-36050992 (+), 95.77, qB	0.0535876
1417294_at	Akr7a5	aldo-keto reductase family 7, member A5 (aflatoxin aldehyde reductase)	chr4:138582819-138590492 (+), 95.65, qD3	0.00369049
1417295_at	Mta1	metastasis associated 1	chr12:113546221-113585013 (+), 95.77, qF1	0.00162331
1417296_at	Atf1	activating transcription factor 1	chr15:100055902-100089282 (+), 93.75, qF1; chrX:50076939-50079235 (-), 91.32,...	1.85486e-08
1417297_at	Itpr3	inositol 1,4,5-triphosphate receptor 3	chr17:26838170-26849811 (+), 98.64, qA3.3	1.02847e-06
1417298_at	Ebpl	emopamil binding protein-like	chr14:60294859-60314549 (-), 94.03, qD1	0.100508
1417299_at	Nek2	NIMA (never in mitosis gene a)-related expressed kinase 2	chr1:193522124-193533664 (+), 97.52, qH6	3.7774e-06
1417300_at	Smpdl3b	sphingomyelin phosphodiesterase, acid-like 3B	chr4:132004957-132029247 (-), 99.6, qD2.3	2.47663e-07
1417301_at	Fzd6	frizzled homolog 6 (Drosophila)	chr15:38836428-38868262 (+), 92.89, qB3.1	0.009624
1417302_at	Rcor2	REST corepressor 2	chr19:7335893-7342269 (+), 98.82, qA	0.0229456
1417303_at	Mvd	mevalonate (diphospho) decarboxylase	chr8:125319690-125329507 (-), 96.62, qE1	0.0250515
1417304_at	Chrd	chordin	chr16:20646670-20655925 (+), 99.39, qB1	0.0198884
1417305_at	Speg	SPEG complex locus	chr1:75284157-75287712 (+), 96.22, qC4	0.00116
1417306_at	Tyk2	tyrosine kinase 2	chr9:20854649-20881631 (-), 85.1, qA3	0.000910022
1417307_at	Dmd	dystrophin, muscular dystrophy	chrX:79201588-81457769 (+), 99.78, qB	1.30076e-05
1417308_at	Pkm2	pyruvate kinase, muscle	chr9:59454408-59477376 (+), 97.79, qB; chr5:22235861-22238083 (-), 88.32, qA3	3.49001e-05
1417309_at	Tob2	transducer of ERBB2, 2	chr15:81675524-81679261 (-), 93.42, qE1	0.0268537
1417310_at	Tob2	transducer of ERBB2, 2	chr15:81675524-81679261 (-), 93.42, qE1	0.0863355
1417311_at	Crip2	cysteine rich protein 2	chr12:113588139-113593316 (+), 95.0, qF1	0.000915628
1417312_at	Dkk3	dickkopf homolog 3 (Xenopus laevis)	chr7:111907198-111950270 (-), 88.77, qF1	0.476052
1417313_at	Lsm7	LSM7 homolog, U6 small nuclear RNA associated (S. cerevisiae)	chr10:80255960-80258331 (-), 94.75, qC1	0.015334
1417314_at	Cfb	complement factor B	chr17:34464086-34470574 (-), 98.71, qB1	0.0740181
1417315_at	Gripap1	GRIP1 associated protein 1	chrX:6946723-6977525 (+), 65.81, qA1.1	7.30361e-05
1417316_at	Them2	thioesterase superfamily member 2	chr13:24825412-24838990 (-), 95.84, qA3.1	0.000521733
1417317_s_at	Rpl35a	ribosomal protein L35a	chr16:32976265-32979908 (+), 80.62, qB3	0.0995224
1417318_at	Dbc1	deleted in bladder cancer 1 (human)	chr4:68247737-68440758 (-), 97.32, qC1	0.0227053
1417319_at	Pvrl3	poliovirus receptor-related 3	chr16:46366179-46416233 (-), 97.5, qB5	0.0346741
1417320_at	Grpel1	GrpE-like 1, mitochondrial	chr5:36782277-36788792 (+), 93.29, qB3	6.65428e-07
1417321_at	D4Wsu132e	DNA segment, Chr 4, Wayne State University 132, expressed	chr4:44945634-44953311 (+), 90.62, qB1	0.517067
1417322_at	Dohh	deoxyhypusine hydroxylase/monooxygenase	chr10:80787578-80791481 (+), 97.6, qC1	8.12753e-10
1417323_at	Psrc1	proline/serine-rich coiled-coil 1	chr3:108511898-108516287 (+), 97.19, qF3	0.366367
1417324_at	Mast2	microtubule associated serine/threonine kinase 2	chr4:115804686-115961802 (-), 99.61, qD1	0.00433906
1417325_at	Btrc	beta-transducin repeat containing protein	chr19:45417075-45583595 (+), 97.78, qC3	0.00384041
1417326_a_at	Anapc11	anaphase promoting complex subunit 11 homolog (yeast)	chr11:120414556-120421823 (+), 94.72, qE2	0.903965
1417327_at	Cav2	caveolin 2	chr6:17231314-17239117 (+), 94.58, qA2	0.310672
1417328_at	Ercc1	excision repair cross-complementing rodent repair deficiency, complementation...	chr7:18503608-18515045 (+), 94.92, qA3	0.363938
1417329_at	Slc23a2	solute carrier family 23 (nucleobase transporters), member 2	chr2:131743936-131793171 (-), 98.4, qF1	9.92847e-07
1417330_at	Slc23a2	solute carrier family 23 (nucleobase transporters), member 2	chr2:131743936-131793171 (-), 98.4, qF1	0.00133205
1417331_a_at	Arl6	ADP-ribosylation factor-like 6	chr16:59555238-59581665 (-), 97.5, qC1.3	0.00169962
1417332_at	Rfx2	regulatory factor X, 2 (influences HLA class II expression)	chr17:56461022-56516137 (-), 98.04, qD	2.3984e-06
1417333_at	Rasa4	RAS p21 protein activator 4	chr5:136368584-136396485 (+), 97.97, qG2	2.91231e-06
1417334_at	Stk19	serine/threonine kinase 19	chr17:34432048-34444995 (-), 94.73, qB1; chr17:34352524-34355211 (-), 66.41, qB1	0.211258
1417335_at	Sult2b1	sulfotransferase family, cytosolic, 2B, member 1	chr7:45597996-45627569 (-), 94.2, qB3	7.68851e-05
1417336_a_at	Sytl4	synaptotagmin-like 4	chrX:129282735-129328133 (-), 98.77, qE3	0.00704699
1417337_at	Epb4.2	erythrocyte protein band 4.2	chr2:120709657-120728460 (-), 99.84, qE5	0.52848
1417338_at	Epb4.2	erythrocyte protein band 4.2	chr2:120709657-120728460 (-), 99.84, qE5	0.091269
1417339_a_at	Dynll1; LOC627788; LOC63784...	dynein light chain LC8-type 1; similar to dynein, cytoplasmic, light peptide;...	chr5:115559420-115561933 (-), 86.13, qF; chr19:28828887-28829535 (-), 84.13, qC1	0.0043736
1417340_at	Txnl2	thioredoxin-like 2	chr7:137275954-137306939 (+), 98.76, qF4; chr4:91297336-91298597 (-), 73.58, qC5	0.00144701
1417341_a_at	Ppp1r2	protein phosphatase 1, regulatory (inhibitor) subunit 2	chr6:90871064-90872613 (+), 45.35, qD1; chr17:6209973-6211597 (+), 47.38, qA1...	0.0299041
1417342_at	Ppp1r2	protein phosphatase 1, regulatory (inhibitor) subunit 2	chr6:90871064-90872613 (+), 45.35, qD1; chr17:6209973-6211597 (+), 47.38, qA1...	0.00230066
1417343_at	Fxyd6	FXYD domain-containing ion transport regulator 6	chr9:45121193-45147154 (+), 99.16, qA5.2	1.27772e-07
1417344_at	2900064A13Rik	RIKEN cDNA 2900064A13 gene	chr2:112255834-112270510 (+), 89.07, qE3	0.162051
1417345_at	2900064A13Rik	RIKEN cDNA 2900064A13 gene	chr2:112255834-112270510 (+), 89.07, qE3	0.106178
1417346_at	Pycard	PYD and CARD domain containing	chr7:127782959-127784977 (-), 99.76, qF3	2.69707e-08
1417347_at	Pycard	PYD and CARD domain containing	chr7:127782959-127784977 (-), 99.76, qF3	0.407656
1417348_at	2310039H08Rik	RIKEN cDNA 2310039H08 gene	chr17:46235825-46236587 (+), 95.97, qC	0.0079927
1417349_at	Pldn	pallidin	chr2:122429953-122439544 (+), 71.89, qE5	8.36722e-05
1417350_at	Pldn	pallidin	chr2:122429953-122439544 (+), 71.89, qE5	0.790945
1417351_a_at	Snrpa1	small nuclear ribonucleoprotein polypeptide A'	chr7:65939351-65953537 (+), 92.13, qC	0.000149131
1417352_s_at	Snrpa1	small nuclear ribonucleoprotein polypeptide A'	chr7:65939351-65953537 (+), 92.13, qC	0.000640989
1417353_x_at	Snrpa1	small nuclear ribonucleoprotein polypeptide A'	chr7:65939351-65953537 (+), 92.13, qC	0.000849512
1417354_at	Sil1	endoplasmic reticulum chaperone SIL1 homolog (S. cerevisiae)	chr18:35392376-35624876 (-), 98.23, qB1	0.0344094
1417355_at	Peg3	paternally expressed 3	chr7:6308973-6334507 (-), 98.73, qA1	0.000304123
1417356_at	Peg3	paternally expressed 3	chr7:6308973-6334507 (-), 98.73, qA1	0.00057811
1417357_at	Emd	emerin	chrX:70507446-70510607 (+), 99.74, qA7.3	0.0068817
1417358_s_at	Sorbs1	sorbin and SH3 domain containing 1	chr19:40347466-40567061 (-), 97.64, qC3	0.076524
1417359_at	Mfap2	microfibrillar-associated protein 2	chr4:140284899-140288054 (+), 94.83, qD3	4.71138e-06
1417360_at	Mlh1	mutL homolog 1 (E. coli)	chr9:111073065-111116607 (-), 98.85, qF3	0.115096
1417361_at	Asb3	ankyrin repeat and SOCS box-containing protein 3	chr11:30854394-31001743 (+), 99.87, qA4	0.00563749
1417362_at	Rhcg	Rhesus blood group-associated C glycoprotein	chr7:79466882-79491170 (-), 98.81, qD2	0.0148973
1417363_at	Zfp61	zinc finger protein 61	chr7:23999778-24008350 (-), 76.02, qA3	2.41922e-06
1417364_at	Eef1g	eukaryotic translation elongation factor 1 gamma	chr19:9034034-9045520 (+), 96.99, qA; chr1:29429059-29430466 (-), 71.5, qA5; ...	0.00035725
1417365_a_at	Calm1	calmodulin 1	chr12:100600579-100608533 (+), 97.21, qE	0.00327018
1417366_s_at	Calm1	calmodulin 1	chr12:100600579-100608533 (+), 97.21, qE	0.0188206
1417367_at	Ppp2ca	protein phosphatase 2 (formerly 2A), catalytic subunit, alpha isoform	chr11:51941765-51966570 (+), 99.54, qB1.3	0.0015776
1417368_s_at	Ndufa2	NADH dehydrogenase (ubiquinone) 1 alpha subcomplex, 2	chr18:36868339-36870551 (-), 95.38, qB2	2.99274e-06
1417369_at	Hsd17b4	hydroxysteroid (17-beta) dehydrogenase 4	chr18:50253530-50321596 (+), 97.53, qD1	2.11416e-05
1417370_at	Tff3	trefoil factor 3, intestinal	chr17:30852323-30856608 (-), 81.08, qA3.3	0.0348193
1417371_at	Peli1	pellino 1	chr11:21035774-21050330 (+), 89.59, qA3.1	1.42439e-07
1417372_a_at	Peli1	pellino 1	chr11:21035774-21050330 (+), 89.59, qA3.1	1.42139e-08
1417373_a_at	Tuba4	tubulin, alpha 4	chr1:75097370-75102386 (-), 98.76, qC3	2.58713e-07
1417374_at	Tuba4	tubulin, alpha 4	chr1:75097370-75102386 (-), 98.76, qC3	1.99789e-08
1417375_at	Tuba4	tubulin, alpha 4	chr1:75097370-75102386 (-), 98.76, qC3	0.00606716
1417376_a_at	Igsf4a	immunoglobulin superfamily, member 4A	chr9:47281251-47604379 (+), 95.93, qA5.3	4.86063e-07
1417377_at	Igsf4a	immunoglobulin superfamily, member 4A	chr9:47281251-47604379 (+), 95.93, qA5.3	5.15044e-07
1417378_at	Igsf4a	immunoglobulin superfamily, member 4A	chr9:47281251-47604379 (+), 95.93, qA5.3	8.56703e-08
1417379_at	Iqgap1	IQ motif containing GTPase activating protein 1	chr7:80585718-80676808 (-), 97.23, qD3	7.61718e-05
1417380_at	Iqgap1	IQ motif containing GTPase activating protein 1	chr7:80585718-80676808 (-), 97.23, qD3	3.29366e-06
1417381_at	C1qa	complement component 1, q subcomponent, alpha polypeptide	chr4:136167992-136169922 (-), 89.13, qD3	0.0468788
1417382_at	Entpd5	ectonucleoside triphosphate diphosphohydrolase 5	chr12:85264188-85290712 (-), 96.36, qD1	0.0821307
1417383_at	Entpd5	ectonucleoside triphosphate diphosphohydrolase 5	chr12:85264188-85290712 (-), 96.36, qD1	0.0301902
1417384_at	Entpd5	ectonucleoside triphosphate diphosphohydrolase 5	chr12:85264188-85290712 (-), 96.36, qD1	1.87183e-05
1417385_at	Npepps	aminopeptidase puromycin sensitive	chr11:97021931-97096626 (-), 98.63, qD	0.018334
1417386_at	Npepps	aminopeptidase puromycin sensitive	chr11:97021931-97096626 (-), 98.63, qD	0.00215327
1417387_at	Med31	mediator of RNA polymerase II transcription, subunit 31 homolog (yeast)	chr11:72027950-72031227 (-), 85.82, qB4	0.0727656
1417388_at	Bex2	brain expressed X-linked 2	chrX:131412927-131414496 (-), 96.85, qF1	1.14803e-05
1417389_at	Gpc1	glypican 1	chr1:94662091-94691185 (+), 98.39, qD	2.10122e-05
1417390_at	Xab1	XPA binding protein 1	chr5:31771331-31788211 (+), 98.52, qB1	2.68633e-06
1417391_a_at	Il16	interleukin 16	chr7:83519012-83611675 (-), 97.41, qD3	0.125211
1417392_a_at	Slc7a7	solute carrier family 7 (cationic amino acid transporter, y+ system), member 7	chr14:53324425-53363256 (-), 90.25, qC2	4.87907e-05
1417393_a_at	C1qdc2	C1q domain containing 2	chr4:154806112-154810426 (+), 97.63, qE2	0.463777
1417394_at	Klf4	Kruppel-like factor 4 (gut)	chr4:55548236-55553566 (-), 97.88, qB3	5.02816e-06
1417395_at	Klf4	Kruppel-like factor 4 (gut)	chr4:55548236-55553566 (-), 97.88, qB3	2.38856e-08
1417396_at	Podxl	podocalyxin-like	chr6:31449655-31493999 (-), 98.52, qA3.3	1.81535e-05
1417397_at	Slc9a1	solute carrier family 9 (sodium/hydrogen exchanger), member 1	chr4:132641781-132695776 (+), 98.19, qD2.3	0.0486144
1417398_at	Rras2	related RAS viral (r-ras) oncogene homolog 2	chr7:113837963-113908947 (-), 97.71, qF1	0.00121603
1417399_at	Gas6	growth arrest specific 6	chr8:13465350-13494500 (-), 98.29, qA1.1	0.0638385
1417400_at	Rai14	retinoic acid induced 14	chr15:10513702-10658244 (-), 98.79, qA1	0.252412
1417401_at	Rai14	retinoic acid induced 14	chr15:10513702-10658244 (-), 98.79, qA1	0.0422446
1417402_at	1190017O12Rik	RIKEN cDNA 1190017O12 gene	chr16:92194146-92201900 (+), 84.07, qC4	0.0607895
1417403_at	Elovl6	ELOVL family member 6, elongation of long chain fatty acids (yeast)	chr3:129524407-129630517 (+), 96.34, qG3	0.348441
1417404_at	Elovl6	ELOVL family member 6, elongation of long chain fatty acids (yeast)	chr3:129524407-129630517 (+), 96.34, qG3	0.133071
1417405_at	Stard3	START domain containing 3	chr11:98174473-98197199 (+), 98.28, qD	0.000303019
1417406_at	Sertad1	SERTA domain containing 1	chr7:27195669-27199073 (+), 97.46, qA3	0.0198133
1417407_at	Fbxl14	F-box and leucine-rich repeat protein 14	chr6:119445443-119448499 (+), 95.96, qF1	0.00201546
1417408_at	F3	coagulation factor III	chr3:121715563-121727075 (+), 96.88, qG1	0.04413
1417409_at	Jun	Jun oncogene	chr4:94541051-94544226 (-), 98.91, qC5	0.0240918
1417410_s_at	Prkci	protein kinase C, iota	chr3:31186788-31243568 (+), 97.09, qA3	2.6069e-06
1417411_at	Nap1l5	nucleosome assembly protein 1-like 5	chr6:58834815-58836658 (-), 95.74, qB3	0.220107
1417412_at	F8a	factor 8-associated gene A	chrX:69480737-69482239 (+), 80.61, qA7.3	6.48517e-05
1417413_at	Cuzd1	CUB and zona pellucida-like domains 1	chr7:131099681-131113440 (-), 98.9, qF3	0.194785
1417414_at	39328	septin 3	chr15:82102656-82119632 (+), 84.14, qE1	1.84177e-05
1417415_at	Slc6a3	solute carrier family 6 (neurotransmitter transporter, dopamine), member 3	chr13:74002794-74044677 (+), 99.33, qC1	0.314691
1417416_at	Kcna1	potassium voltage-gated channel, shaker-related subfamily, member 1	chr6:126607317-126610432 (-), 98.7, qF3	0.00293555
1417417_a_at	Cox6a1	cytochrome c oxidase, subunit VI a, polypeptide 1	chr5:115606650-115609944 (-), 81.27, qF	7.00266e-09
1417418_s_at	Cox6a1; LOC665806; LOC673054	cytochrome c oxidase, subunit VI a, polypeptide 1; similar to Cytochrome c ox...	chr5:115606650-115609944 (-), 81.27, qF	4.61234e-08
1417419_at	Ccnd1	cyclin D1	chr7:144739320-144749680 (-), 97.79, qF5	0.000657629
1417420_at	Ccnd1	cyclin D1	chr7:144739320-144749680 (-), 97.79, qF5	1.136e-05
1417421_at	S100a1	S100 calcium binding protein A1	chr3:90596959-90600319 (-), 93.2, qF1	0.000802906
1417422_at	Gnmt	glycine N-methyltransferase	chr17:46188854-46192356 (-), 86.93, qC	0.000948073
1417423_at	Grina	glutamate receptor, ionotropic, N-methyl D-asparate-associated protein 1 (glu...	chr15:76074010-76077160 (+), 96.84, qD3	1.90647e-07
1417424_at	Ier3ip1	immediate early response 3 interacting protein 1	chr18:77134507-77146064 (+), 94.78, qE3	0.000248609
1417425_at	Prkrip1	Prkr interacting protein 1 (IL11 inducible)	chr5:136465709-136483581 (-), 96.87, qG2	0.0024054
1417426_at	Prg1	proteoglycan 1, secretory granule	chr10:61889365-61903454 (-), 99.27, qB4	0.520849
1417427_at	1500026D16Rik	RIKEN cDNA 1500026D16 gene	chr19:5601885-5602936 (+), 93.27, qA	2.27689e-05
1417428_at	Gng3	guanine nucleotide binding protein (G protein), gamma 3 subunit	chr19:8904852-8906266 (-), 92.12, qA	0.00329726
1417429_at	Fmo1	flavin containing monooxygenase 1	chr1:164666235-164703285 (-), 97.75, qH2.1	0.00235834
1417430_at	Cdr2	cerebellar degeneration-related 2	chr7:120748184-120773433 (-), 93.0, qF2	0.0940992
1417431_a_at	Sphk2	sphingosine kinase 2	chr7:45578324-45585992 (-), 96.42, qB3	0.0297188
1417432_a_at	Gnb1	guanine nucleotide binding protein, beta 1	chr4:154335171-154401616 (+), 92.23, qE2	0.520506
1417433_at	Lypla2	lysophospholipase 2	chr4:135240300-135244681 (-), 98.4, qD3	0.0223816
1417434_at	Gpd2	glycerol phosphate dehydrogenase 2, mitochondrial	chr2:57053682-57183236 (+), 95.14, qC1.1	0.000115667
1417435_at	Large	like-glycosyltransferase	chr8:75710249-76248932 (-), 95.73, qB3.3	5.76365e-08
1417436_at	Large	like-glycosyltransferase	chr8:75710249-76248932 (-), 95.73, qB3.3	0.0145016
1417437_at	Xrcc6	X-ray repair complementing defective repair in Chinese hamster cells 6	chr15:81843554-81867339 (+), 98.29, qE1	9.67403e-09
1417438_at	Rdh14	retinol dehydrogenase 14 (all-trans and 9-cis)	chr12:10416789-10421569 (+), 95.82, qA1.1	0.000413017
1417439_at	Cd248	CD248 antigen, endosialin	chr19:5068108-5070643 (+), 98.95, qA	0.415299
1417440_at	Arid1a; LOC675933	AT rich interactive domain 1A (Swi1 like); similar to AT rich interactive dom...	chr4:132951083-133024940 (-), 96.51, qD3	0.0154732
1417441_at	Dnajc12	DnaJ (Hsp40) homolog, subfamily C, member 12	chr10:62781932-62804192 (+), 98.37, qB4	0.000234808
1417442_a_at	Pex3	peroxisomal biogenesis factor 3	chr10:13214313-13243318 (-), 97.63, qA2; chr11:18360695-18361558 (-), 38.73, ...	0.0828532
1417443_at	BC026682	cDNA sequence BC026682	chr4:106231823-106246224 (+), 96.39, qC7	0.035446
1417444_at	E2f5	E2F transcription factor 5	chr3:14555402-14583048 (+), 97.98, qA1	9.23893e-06
1417445_at	Kntc2	kinetochore associated 2	chr17:71400958-71431714 (-), 97.23, qE1.3	0.00616047
1417446_at	Slc12a4	solute carrier family 12, member 4	chr8:108832720-108855235 (-), 99.12, qD3	2.16111e-05
1417447_at	Tcf21	transcription factor 21	chr10:22506694-22509559 (-), 96.87, qA3	0.675949
1417448_at	1810008A18Rik	RIKEN cDNA 1810008A18 gene	chr10:76930376-76959529 (-), 92.79, qC1	0.012348
1417449_at	Acot8	acyl-CoA thioesterase 8	chr2:164483973-164496081 (-), 96.63, qH3	5.80716e-06
1417450_a_at	Tacc3	transforming, acidic coiled-coil containing protein 3	chr5:33975517-33989054 (+), 96.9, qB2	0.0884619
1417451_a_at	Ppia	peptidylprolyl isomerase A	chr2:129441341-129442042 (+), 48.08, qF1; chr3:122248716-122249435 (+), 50.57...	0.360333
1417452_a_at	Fau	Finkel-Biskis-Reilly murine sarcoma virus (FBR-MuSV) ubiquitously expressed (...	chr16:76285871-76286362 (-), 60.25, qC3.1	0.088924
1417453_at	Cul4b	cullin 4B	chrX:34776155-34820812 (-), 99.4, qA3.3	1.47741e-05
1417454_at	Cul4b	cullin 4B	chrX:34776155-34820812 (-), 99.4, qA3.3	7.62961e-06
1417455_at	Tgfb3	transforming growth factor, beta 3	chr12:86945792-86967637 (-), 99.66, qD2	3.93432e-05
1417456_at	Gnpat	glyceronephosphate O-acyltransferase	chr8:127749122-127776146 (+), 99.14, qE2	0.348334
1417457_at	Cks2	CDC28 protein kinase regulatory subunit 2	chr4:122428051-122428642 (+), 83.04, qD2.2; chr13:51657796-51663222 (+), 99.4...	0.000322294
1417458_s_at	Cks2	CDC28 protein kinase regulatory subunit 2	chr4:122428051-122428642 (+), 83.04, qD2.2; chr13:51657796-51663222 (+), 99.4...	0.000717422
1417459_at	Dcpp	demilune cell and parotid protein	chr17:23608617-23610475 (+), 77.56, qA3.3	0.0315207
1417460_at	Ifitm2	interferon induced transmembrane protein 2	chr7:140806157-140807361 (-), 66.63, qF5	0.000104447
1417461_at	Cap1	CAP, adenylate cyclase-associated protein 1 (yeast)	chr4:122361243-122388348 (-), 89.65, qD2.2	0.065093
1417462_at	Cap1	CAP, adenylate cyclase-associated protein 1 (yeast)	chr4:122361243-122388348 (-), 89.65, qD2.2	0.120666
1417463_a_at	2400001E08Rik; LOC433216	RIKEN cDNA 2400001E08 gene; hypothetical LOC433216	chr7:101779618-101785724 (+), 94.74, qE2; chr19:6152672-6153712 (+), 78.81, q...	1.01856e-05
1417464_at	Tnnc2	troponin C2, fast	chr2:164468365-164470944 (-), 97.62, qH3	4.25643e-08
1417465_at	Fnta	farnesyltransferase, CAAX box, alpha	chr8:27464266-27481153 (-), 89.99, qA2	2.90554e-05
1417466_at	---	---	chr1:171530582-171532477 (+), 95.39, qH3	0.207197
1417467_a_at	Tada3l	transcriptional adaptor 3 (NGG1 homolog, yeast)-like	chr6:113331801-113343614 (-), 96.75, qE3	2.06874e-06
1417468_at	Nit1	nitrilase 1	chr1:173177247-173181679 (-), 95.15, qH3	0.087742
1417469_at	Nit1	nitrilase 1	chr1:173177247-173181679 (-), 95.15, qH3	0.198626
1417470_at	Apobec3	apolipoprotein B editing complex 3	chr15:79719639-79735711 (+), 86.99, qE1	7.55994e-08
1417471_s_at	D1Ertd622e	DNA segment, Chr 1, ERATO Doi 622, expressed	chr1:99474283-99492371 (-), 96.66, qD	2.0607e-05
1417472_at	Myh9	myosin, heavy polypeptide 9, non-muscle	chr15:77587842-77669406 (-), 98.41, qE1	0.0152513
1417473_a_at	Ppcs	phosphopantothenoylcysteine synthetase	chr17:8098829-8100411 (+), 90.1, qA1; chr4:118916461-118920332 (-), 97.87, qD2.1	4.15233e-06
1417474_at	1500035H01Rik	RIKEN cDNA 1500035H01 gene	chr9:44523973-44541889 (+), 95.85, qA5.2	0.00116287
1417475_at	Atp13a1	ATPase type 13A1	chr8:72720219-72736738 (+), 97.98, qB3.3	0.115931
1417476_at	Fbxw5	F-box and WD-40 domain protein 5	chr2:25322823-25327482 (+), 95.71, qA3	0.127679
1417477_at	Gtlf3b	gene trap locus F3b	chr11:60719253-60729985 (-), 93.62, qB2	0.00264419
1417478_a_at	4930511A21Rik	RIKEN cDNA 4930511A21 gene	chr12:56198534-56221153 (-), 94.63, qC1	0.22332
1417479_at	4930511A21Rik	RIKEN cDNA 4930511A21 gene	chr12:56198534-56221153 (-), 94.63, qC1	1.88323e-05
1417480_at	Fbxo9	f-box only protein 9	chr9:77867182-77894339 (-), 97.1, qE1	0.0742837
1417481_at	Ramp1	receptor (calcitonin) activity modifying protein 1	chr1:93010444-93054083 (+), 81.71, qD	0.00260208
1417482_at	Tex19	testis expressed gene 19	chr11:120962232-120964406 (+), 99.15, qE2	1.26841e-10
1417483_at	Nfkbiz	nuclear factor of kappa light polypeptide gene enhancer in B-cells inhibitor,...	chr16:55736325-55763850 (-), 99.11, qC1.1	0.0549695
1417484_at	Ibsp	integrin binding sialoprotein	chr5:104539472-104551595 (+), 90.99, qE5	0.0943989
1417485_at	Ibsp	integrin binding sialoprotein	chr5:104539472-104551595 (+), 90.99, qE5	0.836585
1417486_at	Shd	src homology 2 domain-containing transforming protein D	chr17:55563774-55569765 (+), 86.65, qC	1.01469e-09
1417487_at	Fosl1	fos-like antigen 1	chr19:5447697-5455947 (+), 99.94, qA	0.000823385
1417488_at	Fosl1	fos-like antigen 1	chr19:5447697-5455947 (+), 99.94, qA	0.00205052
1417489_at	Npy2r	neuropeptide Y receptor Y2	chr3:82624309-82634013 (-), 99.47, qE3	0.186681
1417490_at	Ctsb	cathepsin B	chr14:62076592-62100031 (+), 90.92, qD1	0.000159802
1417491_at	Ctsb	cathepsin B	chr14:62076592-62100031 (+), 90.92, qD1	0.00175449
1417492_at	Ctsb	cathepsin B	chr14:62076592-62100031 (+), 90.92, qD1	0.00131913
1417493_at	Bmi1	B lymphoma Mo-MLV insertion region 1	chr2:18594771-18604384 (+), 93.82, qA3	9.37001e-07
1417494_a_at	Cp	ceruloplasmin	chr3:20149207-20201809 (+), 96.05, qA2	0.139041
1417495_x_at	Cp	ceruloplasmin	chr3:20149207-20201809 (+), 96.05, qA2	0.163699
1417496_at	Cp	ceruloplasmin	chr3:20149207-20201809 (+), 96.05, qA2	0.241217
1417497_at	Cp	ceruloplasmin	chr3:20149207-20201809 (+), 96.05, qA2	0.119098
1417498_at	Serpinf2	serine (or cysteine) peptidase inhibitor, clade F, member 2	chr11:75247930-75254655 (-), 90.89, qB5	0.0105354
1417499_at	Timm10	translocase of inner mitochondrial membrane 10 homolog (yeast)	chr2:84627859-84631052 (+), 95.82, qD	0.000107502
1417500_a_at	Tgm2	transglutaminase 2, C polypeptide	chr2:157807821-157837839 (-), 99.11, qH1	0.262918
1417501_at	Fbxo6b	F-box only protein 6b	chr4:146989514-146995708 (-), 99.51, qE2	1.339e-05
1417502_at	Tspan7	tetraspanin 7	chrX:9642090-9753561 (+), 98.05, qA1.1	0.0381178
1417503_at	Rfc2	replication factor C (activator 1) 2	chr5:134867375-134882955 (+), 97.72, qG2	0.445551
1417504_at	Calb1	calbindin-28K	chr4:15808405-15834210 (+), 99.44, qA2	1.52893e-06
1417505_s_at	Il11ra1; Il11ra2; LOC621887	interleukin 11 receptor, alpha chain 1; interleukin 11 receptor, alpha chain ...	chr4:41948705-41957987 (+), 98.04, qA5; chr4:42326560-42332457 (-), 80.0, qA5...	3.52421e-06
1417506_at	Gmnn	geminin	chr13:24759310-24769328 (-), 89.32, qA3.1	4.4927e-06
1417507_at	Cyb561	cytochrome b-561	chr11:105749793-105753932 (-), 82.56, qE1	2.40607e-06
1417508_at	Rnf19	ring finger protein (C3HC4 type) 19	chr15:36184521-36210605 (-), 95.22, qB3.1	0.104089
1417509_at	Rnf19	ring finger protein (C3HC4 type) 19	chr15:36184521-36210605 (-), 95.22, qB3.1	0.723804
1417510_at	Vps4a	vacuolar protein sorting 4a (yeast)	chr8:109920429-109934889 (+), 98.36, qD3	8.68915e-07
1417511_at	Lyar	Ly1 antibody reactive clone	chr5:38508788-38522555 (+), 92.0, qB3	2.00961e-07
1417512_at	Evi5	ecotropic viral integration site 5	chr5:107985096-108115409 (-), 94.3, qF	0.00449522
1417513_at	Evi5	ecotropic viral integration site 5	chr5:107985096-108115409 (-), 94.3, qF	0.167419
1417514_at	Ssx2ip	synovial sarcoma, X breakpoint 2 interacting protein	chr3:146342049-146377530 (+), 98.27, qH2	0.0140425
1417515_at	Lsm10	U7 snRNP-specific Sm-like protein LSM10	chr4:125598926-125600888 (+), 94.39, qD2.2	0.000119588
1417516_at	Ddit3	DNA-damage inducible transcript 3	chr10:126693722-126699237 (+), 95.29, qD3	0.0441745
1417517_at	Plagl2	pleiomorphic adenoma gene-like 2	chr2:152919204-152932812 (-), 98.96, qH1	0.000278704
1417518_at	Plagl2	pleiomorphic adenoma gene-like 2	chr2:152919204-152932812 (-), 98.96, qH1	0.0040457
1417519_at	Plagl2	pleiomorphic adenoma gene-like 2	chr2:152919204-152932812 (-), 98.96, qH1	3.61238e-05
1417520_at	Nfe2l3	nuclear factor, erythroid derived 2, like 3	chr6:51362252-51388325 (+), 97.98, qB3	0.00175971
1417521_at	Efna2	ephrin A2	chr10:79582630-79592821 (+), 90.43, qC1	1.05309e-05
1417522_at	Fbxo32	F-box only protein 32	chr15:58010157-58045006 (-), 98.65, qD1	1.74858e-05
1417523_at	Plek	pleckstrin	chr11:16871352-16908705 (-), 81.49, qA2	0.144383
1417524_at	Cnih2	cornichon homolog 2 (Drosophila)	chr19:5092867-5098418 (-), 98.88, qA	5.34478e-05
1417525_at	Hand1	heart and neural crest derivatives expressed transcript 1	chr11:57644901-57648342 (-), 99.69, qB1.3	0.00558973
1417526_at	Pcbp3	poly(rC) binding protein 3	chr10:76205571-76405637 (-), 95.68, qC1	0.000625607
1417527_at	Ap3m2	adaptor-related protein complex 3, mu 2 subunit	chr8:24252881-24271199 (-), 99.8, qA2	1.07739e-05
1417528_at	Spag6	sperm associated antigen 6	chr16:16666578-16742874 (-), 98.29, qA3	0.00641347
1417529_at	Rab33a	RAB33A, member of RAS oncogene family	chrX:44763941-44774867 (+), 99.74, qA4	0.00683236
1417530_a_at	Srp9	signal recognition particle 9	chr1:183961425-183969074 (+), 95.37, qH5; chr2:87326848-87327591 (+), 51.25, qD	0.000702634
1417531_at	Cyp2j5	cytochrome P450, family 2, subfamily j, polypeptide 5	chr4:96121034-96156216 (-), 71.21, qC5	0.406408
1417532_at	Cyp2j5	cytochrome P450, family 2, subfamily j, polypeptide 5	chr4:96121034-96156216 (-), 71.21, qC5	0.904049
1417533_a_at	Itgb5	integrin beta 5	chr16:33749411-33868893 (+), 99.13, qB3	0.0385566
1417534_at	Itgb5	integrin beta 5	chr16:33749411-33868893 (+), 99.13, qB3	0.0590014
1417535_at	Fbxo25	F-box only protein 25	chr8:13907765-13940516 (+), 96.59, qA1.1	0.00264089
1417536_at	Zmat2	zinc finger, matrin type 2	chr18:36919896-36925630 (+), 87.03, qB2	0.027371
1417537_at	Zmat2	zinc finger, matrin type 2	chr18:36919896-36925630 (+), 87.03, qB2	0.132679
1417538_at	Slc35a1	solute carrier family 35 (CMP-sialic acid transporter), member 1	chr4:34852143-34876314 (-), 95.23, qA5	2.21745e-05
1417539_at	Slc35a1	solute carrier family 35 (CMP-sialic acid transporter), member 1	chr4:34852143-34876314 (-), 95.23, qA5	0.0508569
1417540_at	Elf1	E74-like factor 1	chr14:78270275-78316631 (+), 97.02, qD3	2.63322e-05
1417541_at	Hells	helicase, lymphoid specific	chr19:38996097-39033479 (+), 99.84, qC3	1.74917e-07
1417542_at	Rps6ka2	ribosomal protein S6 kinase, polypeptide 2	chr17:7019822-7152974 (+), 99.63, qA1; chr17:12879887-12882996 (+), 56.78, qA...	0.155512
1417543_at	Rps6ka2	ribosomal protein S6 kinase, polypeptide 2	chr17:7019822-7152974 (+), 99.63, qA1; chr17:12879887-12882996 (+), 56.78, qA...	0.152062
1417544_a_at	Flot2	flotillin 2	chr11:77856498-77876629 (+), 98.23, qB5	0.00803524
1417545_at	Trpv4	transient receptor potential cation channel, subfamily V, member 4	chr5:114883150-114905934 (-), 95.37, qF	0.00206608
1417546_at	Il2rb	interleukin 2 receptor, beta chain	chr15:78307715-78322321 (-), 99.5, qE1	0.828388
1417547_at	Sart3	squamous cell carcinoma antigen recognized by T-cells 3	chr5:114003444-114032870 (-), 95.12, qF	0.00536344
1417548_at	Sart3	squamous cell carcinoma antigen recognized by T-cells 3	chr5:114003444-114032870 (-), 95.12, qF	0.0115893
1417549_at	Zfp68	zinc finger protein 68	chr5:138834426-138849525 (-), 79.1, qG2	1.75663e-06
1417550_a_at	Gsg1	germ cell-specific gene 1	chr6:135203021-135220007 (-), 98.12, qG1	9.59533e-05
1417551_at	Cln3	ceroid lipofuscinosis, neuronal 3, juvenile (Batten, Spielmeyer-Vogt disease)	chr7:126363222-126374384 (-), 99.94, qF3	6.43209e-05
1417552_at	Fap	fibroblast activation protein	chr2:62301781-62374860 (-), 99.05, qC1.3	0.0850999
1417553_at	Plac1	placental specific protein 1	chrX:49314624-49359153 (-), 97.71, qA5	0.081226
1417554_at	Hsd3b4	hydroxy-delta-5-steroid dehydrogenase, 3 beta- and steroid delta-isomerase 4	chr3:98531079-98542373 (-), 97.29, qF2.2; chr3:98584475-98595814 (-), 97.07, ...	0.66192
1417555_at	Atad1	ATPase family, AAA domain containing 1	chr19:32737801-32778357 (-), 99.59, qC1	0.0613765
1417556_at	Fabp1	fatty acid binding protein 1, liver	chr6:71129467-71134603 (+), 85.12, qC1	0.00161353
1417557_at	Ubxd1	UBX domain containing 1	chr17:55661541-55668321 (-), 95.7, qC	6.5627e-06
1417558_at	Fyn	Fyn proto-oncogene	chr10:39059191-39254797 (+), 94.17, qB1	4.53005e-06
1417559_at	Sfxn1	sideroflexin 1	chr13:54081492-54117963 (+), 97.32, qB1	0.000717299
1417560_at	Sfxn1	sideroflexin 1	chr13:54081492-54117963 (+), 97.32, qB1	0.620604
1417561_at	Apoc1	apolipoprotein C-I	chr7:18848002-18851095 (-), 81.91, qA3	1.47473e-09
1417562_at	Eif4ebp1	eukaryotic translation initiation factor 4E binding protein 1	chr8:28726288-28742604 (+), 64.77, qA2	6.14079e-05
1417563_at	Eif4ebp1	eukaryotic translation initiation factor 4E binding protein 1	chr8:28726288-28742604 (+), 64.77, qA2	0.65413
1417564_at	Crsp9	cofactor required for Sp1 transcriptional activation, subunit 9	chr11:46280401-46285073 (+), 98.52, qB1.1	0.0025352
1417565_at	Abhd5	abhydrolase domain containing 5	chr9:122200313-122230222 (+), 98.52, qF4	0.0562066
1417566_at	Abhd5	abhydrolase domain containing 5	chr9:122200313-122230222 (+), 98.52, qF4	0.0229292
1417567_at	Ctnnbip1	catenin beta interacting protein 1	chr4:148362035-148410346 (+), 93.28, qE2	3.45594e-05
1417568_at	Ncald	neurocalcin delta	chr15:37310763-37403869 (-), 96.99, qB3.1	0.000346143
1417569_at	Ncald	neurocalcin delta	chr15:37310763-37403869 (-), 96.99, qB3.1	0.000161973
1417570_at	Anapc1	anaphase promoting complex subunit 1	chr2:128302995-128378832 (-), 99.38, qF1	0.294735
1417571_at	Mpg	N-methylpurine-DNA glycosylase	chr11:32126458-32132700 (+), 87.4, qA4	1.15357e-06
1417572_at	Mpg	N-methylpurine-DNA glycosylase	chr11:32126458-32132700 (+), 87.4, qA4	0.0765635
1417573_at	2010311D03Rik	RIKEN cDNA 2010311D03 gene	chr2:50101855-50118689 (-), 96.71, qC1.1	0.543529
1417574_at	Cxcl12	chemokine (C-X-C motif) ligand 12	chr6:117134196-117146986 (+), 98.86, qF1	0.000494849
1417575_at	Otub2	OTU domain, ubiquitin aldehyde binding 2	chr12:103789752-103807837 (+), 97.08, qE	0.000339212
1417576_a_at	Otub2	OTU domain, ubiquitin aldehyde binding 2	chr12:103789752-103807837 (+), 97.08, qE	0.0663667
1417577_at	Trpc3	transient receptor potential cation channel, subfamily C, member 3	chr3:36812027-36881719 (-), 94.09, qB	1.39691e-05
1417578_a_at	Gmppa	GDP-mannose pyrophosphorylase A	chr1:75319111-75326321 (+), 97.55, qC4	0.0012551
1417579_x_at	Gmppa	GDP-mannose pyrophosphorylase A	chr1:75319111-75326321 (+), 97.55, qC4	5.82417e-05
1417580_s_at	Selenbp1	selenium binding protein 1	chr3:95018474-95030162 (+), 96.68, qF2.1; chr3:94778977-94789810 (+), 95.59, ...	0.00324656
1417581_at	Dhodh	dihydroorotate dehydrogenase	chr8:112482605-112497752 (-), 97.65, qD3	3.74671e-06
1417582_s_at	Dhodh	dihydroorotate dehydrogenase	chr8:112482605-112497752 (-), 97.65, qD3	1.13383e-06
1417583_a_at	Crlz1	charged amino acid rich leucine zipper 1	chr5:89628990-89630650 (+), 99.46, qE1	0.00479059
1417584_at	Slc11a2	solute carrier family 11 (proton-coupled divalent metal ion transporters), me...	chr15:100215931-100253106 (-), 91.15, qF1	0.0556606
1417585_at	Nup210	nucleoporin 210	chr6:90978571-91082298 (-), 99.43, qD1	0.0398623
1417586_at	Timeless	timeless homolog (Drosophila)	chr10:127642781-127655863 (+), 96.3, qD3	0.000163567
1417587_at	Timeless	timeless homolog (Drosophila)	chr10:127642781-127655863 (+), 96.3, qD3	0.0123887
1417588_at	Galnt3	UDP-N-acetyl-alpha-D-galactosamine:polypeptide N-acetylgalactosaminyltransfer...	chr2:65883604-65925631 (-), 96.41, qC1.3	2.06537e-05
1417589_at	Galnt3; LOC620893	UDP-N-acetyl-alpha-D-galactosamine:polypeptide N-acetylgalactosaminyltransfer...	chr2:65883604-65925631 (-), 96.41, qC1.3	0.133327
1417590_at	Cyp27a1	cytochrome P450, family 27, subfamily a, polypeptide 1	chr1:74646383-74671074 (+), 96.94, qC3	0.000247816
1417591_at	Ptges2	prostaglandin E synthase 2	chr2:32217767-32224748 (+), 97.24, qB	6.794e-05
1417592_at	Frap1	FK506 binding protein 12-rapamycin associated protein 1	chr4:147292392-147401483 (+), 99.26, qE2	0.0364533
1417593_at	Tusc2	tumor suppressor candidate 2	chr9:107420995-107424213 (+), 98.2, qF1	0.0214478
1417594_at	Gkap1	G kinase anchoring protein 1	chr7:60632153-60632945 (-), 48.32, qB5; chr13:58242973-58283724 (-), 97.25, qB1	1.94142e-06
1417595_at	Meox1	mesenchyme homeobox 1	chr11:101693572-101710457 (-), 99.91, qD	0.0378817
1417596_at	Eppb9	endothelial precursor protein B9	chr11:61321338-61329123 (+), 95.88, qB2	0.270827
1417597_at	Cd28	CD28 antigen	chr1:60690964-60715476 (+), 99.73, qC2	0.486015
1417598_a_at	Fxr1h	fragile X mental retardation gene 1, autosomal homolog	chr3:34211644-34260894 (+), 99.23, qA3; chr10:40255074-40256070 (-), 45.96, qB1	1.28508e-06
1417599_at	Cd276	CD276 antigen	chr9:58322265-58353574 (-), 97.97, qB	1.51804e-06
1417600_at	Slc15a2	solute carrier family 15 (H+/peptide transporter), member 2	chr16:36669402-36704201 (-), 97.61, qB3	0.107859
1417601_at	Rgs1	regulator of G-protein signaling 1	chr1:146006873-146011286 (-), 100.0, qF	0.220025
1417602_at	Per2	period homolog 2 (Drosophila)	chr1:93246379-93289730 (-), 99.4, qD	0.00695317
1417603_at	Per2	period homolog 2 (Drosophila)	chr1:93246379-93289730 (-), 99.4, qD	0.0209132
1417604_at	Camk1	calcium/calmodulin-dependent protein kinase I	chr6:113299900-113309716 (-), 95.92, qE3	0.0173714
1417605_s_at	Camk1; LOC669267	calcium/calmodulin-dependent protein kinase I; similar to calcium/calmodulin-...	chr6:113299900-113309716 (-), 95.92, qE3	0.00687684
1417606_a_at	Calr	calreticulin	chr8:87731954-87737028 (-), 97.8, qC3	0.00856538
1417607_at	Cox6a2	cytochrome c oxidase, subunit VI a, polypeptide 2	chr7:127996582-127997535 (-), 99.85, qF3	0.0321018
1417608_a_at	Rpl13a	ribosomal protein L13a	chr11:86446598-86447229 (-), 71.4, qC; chr19:50083411-50084040 (-), 69.32, qD1	1.31426e-06
1417609_at	Ube2a	ubiquitin-conjugating enzyme E2A, RAD6 homolog (S. cerevisiae)	chrX:33305754-33315671 (+), 88.98, qA3.2	0.0198082
1417610_at	Apoa5	apolipoprotein A-V	chr9:46019627-46022904 (+), 95.42, qA5.2	0.00287709
1417611_at	Tmem37	transmembrane protein 37	chr1:121894922-121901620 (-), 98.64, qE2.3	0.0377632
1417612_at	Ier5	immediate early response 5	chr1:156859232-156861851 (-), 97.65, qG3	0.00855927
1417613_at	Ier5	immediate early response 5	chr1:156859232-156861851 (-), 97.65, qG3	0.840505
1417614_at	Ckm	creatine kinase, muscle	chr7:18566551-18580106 (+), 84.08, qA3	0.000130667
1417615_a_at	Rpl11	ribosomal protein L11	chr4:135322023-135324918 (-), 84.18, qD3	0.865686
1417616_at	St6galnac2	ST6 (alpha-N-acetyl-neuraminyl-2,3-beta-galactosyl-1,3)-N-acetylgalactosamini...	chr11:116491392-116510958 (-), 94.48, qE2	2.32099e-06
1417617_at	St6galnac2	ST6 (alpha-N-acetyl-neuraminyl-2,3-beta-galactosyl-1,3)-N-acetylgalactosamini...	chr11:116491392-116510958 (-), 94.48, qE2	0.00181
1417618_at	Itih2	inter-alpha trypsin inhibitor, heavy chain 2	chr2:10012450-10048516 (-), 95.05, qA1	0.154925
1417619_at	Gadd45gip1	growth arrest and DNA-damage-inducible, gamma interacting protein 1	chr8:87722380-87725230 (+), 93.78, qC3	5.06035e-06
1417620_at	Rac2	RAS-related C3 botulinum substrate 2	chr15:78388098-78400016 (-), 91.78, qE1	0.0574918
1417621_at	Nfatc1	nuclear factor of activated T-cells, cytoplasmic, calcineurin-dependent 1	chr18:80809583-80870232 (-), 99.3, qE3	0.00881596
1417622_at	Slc12a2	solute carrier family 12, member 2	chr18:58004046-58072178 (+), 96.63, qD3	0.0138751
1417623_at	Slc12a2	solute carrier family 12, member 2	chr18:58004046-58072178 (+), 96.63, qD3	0.0601644
1417624_at	Nab1	Ngfi-A binding protein 1	chr1:52401825-52444804 (-), 94.67, qC1.1	0.423062
1417625_s_at	Cmkor1	chemokine orphan receptor 1	chr1:92035170-92047336 (+), 92.45, qD	7.4748e-06
1417626_at	Pde4dip	phosphodiesterase 4D interacting protein (myomegalin)	chr3:97775225-97785235 (-), 99.48, qF2.2	0.0235468
1417627_a_at	Limk1	LIM-domain containing, protein kinase	chr5:134940613-134973028 (-), 87.1, qG2	1.67042e-06
1417628_at	Supt6h	suppressor of Ty 6 homolog (S. cerevisiae)	chr11:78022928-78061844 (-), 96.66, qB5	0.0397621
1417629_at	Prodh; LOC671160	proline dehydrogenase; similar to Proline oxidase, mitochondrial precursor (P...	chr16:17985287-18002751 (-), 99.69, qA3	7.1565e-05
1417630_at	Mknk1	MAP kinase-interacting serine/threonine kinase 1	chr4:115337143-115377157 (+), 98.27, qD1	3.35871e-05
1417631_at	Mknk1	MAP kinase-interacting serine/threonine kinase 1	chr4:115337143-115377157 (+), 98.27, qD1	0.315972
1417632_at	Atp6v0a1	ATPase, H+ transporting, lysosomal V0 subunit A1	chr11:100825560-100879809 (+), 98.05, qD	0.000170965
1417633_at	Sod3	superoxide dismutase 3, extracellular	chr5:52652068-52658115 (+), 98.49, qC1	0.120955
1417634_at	Sod3	superoxide dismutase 3, extracellular	chr5:52652068-52658115 (+), 98.49, qC1	0.0533672
1417635_at	Spa17	sperm autoantigenic protein 17	chr9:37352964-37363285 (-), 95.26, qA4	0.000218231
1417636_at	Slc6a9	solute carrier family 6 (neurotransmitter transporter, glycine), member 9	chr4:117333171-117367237 (+), 96.11, qD2.1	0.0357689
1417637_a_at	Hmg20b	high mobility group 20 B	chr10:80749174-80753552 (-), 97.89, qC1	0.00399545
1417638_at	Lefty1	left right determination factor 1	chr1:182771696-182775075 (+), 98.6, qH4	0.0653362
1417639_at	Slc22a4	solute carrier family 22 (organic cation transporter), member 4	chr11:53826539-53871681 (-), 99.63, qB1.3	0.445294
1417640_at	Cd79b	CD79B antigen	chr11:106127430-106130852 (-), 96.1, qE1	1.75311e-08
1417641_at	Galntl5	UDP-N-acetyl-alpha-D-galactosamine:polypeptide N-acetylgalactosaminyltransfer...	chr5:24691544-24730363 (+), 99.75, qA3	0.509084
1417642_at	Aldh1a3	aldehyde dehydrogenase family 1, subfamily A3	chr7:66269841-66306420 (-), 98.69, qC	0.0345701
1417643_at	Tsga2	testis specific gene A2	chr17:30983728-31006054 (-), 93.65, qA3.3	7.41406e-05
1417644_at	Sspn	sarcospan	chr6:145891282-145922383 (+), 89.87, qG3	0.32941
1417645_at	Sspn	sarcospan	chr6:145891282-145922383 (+), 89.87, qG3	0.450736
1417646_a_at	Snx5	sorting nexin 5	chr2:143941566-143962347 (-), 98.54, qG1	1.56542e-05
1417647_at	Snx5	sorting nexin 5	chr2:143941566-143962347 (-), 98.54, qG1	1.28444e-06
1417648_s_at	Snx5	sorting nexin 5	chr2:143941566-143962347 (-), 98.54, qG1	2.91504e-05
1417649_at	Cdkn1c	cyclin-dependent kinase inhibitor 1C (P57)	chr7:143267726-143270386 (-), 82.93, qF5	1.41984e-05
1417650_at	Lao1	L-amino acid oxidase 1	chr4:118459509-118466830 (+), 95.55, qD2.1	0.0735524
1417651_at	Cyp2c29	cytochrome P450, family 2, subfamily c, polypeptide 29	chr19:39340409-39384215 (+), 88.85, qC3	0.0327077
1417652_a_at	Tbca	tubulin cofactor a	chr13:95889587-95943603 (+), 93.61, qD1; chr16:4235408-4235931 (-), 86.22, qA1	0.00871904
1417653_at	Pvalb	parvalbumin	chr15:78018419-78031493 (-), 85.05, qE1	0.0016414
1417654_at	Sdc4	syndecan 4	chr2:164115457-164134380 (-), 93.37, qH3	0.00834784
1417655_a_at	Ars2	arsenate resistance protein 2	chr5:137525491-137537454 (-), 98.4, qG2	0.00910956
1417656_at	Mybl2	myeloblastosis oncogene-like 2	chr2:162746058-162775383 (+), 99.43, qH2; chr17:16373386-16374515 (-), 37.77,...	2.03114e-09
1417657_s_at	Dnajc2	DnaJ (Hsp40) homolog, subfamily C, member 2	chr5:21269094-21297046 (-), 99.24, qA3	1.93687e-05
1417658_at	Tbrg4	transforming growth factor beta regulated gene 4	chr11:6515591-6526069 (-), 99.43, qA1	9.6841e-07
1417659_at	Vps29	vacuolar protein sorting 29 (S. pombe)	chr5:122615026-122623904 (+), 96.02, qF	0.0145392
1417660_s_at	Vps29	vacuolar protein sorting 29 (S. pombe)	chr5:122615026-122623904 (+), 96.02, qF	0.0140258
1417661_at	Rdm1	RAD52 motif 1	chr11:101444031-101452178 (+), 97.97, qD	7.57587e-06
1417662_at	Elk3	ELK3, member of ETS oncogene family	chr10:92678049-92740891 (-), 97.75, qC2	0.229762
1417663_a_at	Ndrg3	N-myc downstream regulated gene 3	chr2:156618785-156683469 (-), 96.64, qH1	0.000124174
1417664_a_at	Ndrg3	N-myc downstream regulated gene 3	chr2:156618785-156683469 (-), 96.64, qH1	0.244516
1417665_a_at	Cpsf1	cleavage and polyadenylation specific factor 1	chr15:76423045-76434843 (-), 99.8, qD3	0.166635
1417666_at	Dnttip1	deoxynucleotidyltransferase, terminal, interacting protein 1	chr2:164437187-164459724 (+), 93.46, qH3	1.51098e-05
1417667_a_at	Pter	phosphotriesterase related	chr2:12841893-12919712 (+), 100.0, qA1	0.00566335
1417668_at	Rtn4ip1	reticulon 4 interacting protein 1	chr10:43590224-43636019 (+), 85.77, qB2	2.20411e-05
[truncated: 43,102 more rows]

## Sheet: 9456 ProbeSets
Probesets	Symbol	Title
AFFX-r2-P1-cre-3_at	---	---
AFFX-GapdhMur/M32599_3_at	LOC14433	similar to glyceraldehyde-3-phosphate dehydrogenase
1460740_at	Cltb	clathrin, light polypeptide (Lcb)
1460733_at	AA407659	expressed sequence AA407659
1460730_at	Eif2b1	eukaryotic translation initiation factor 2B, subunit 1 (alpha)
1460726_at	Adss	adenylosuccinate synthetase, non muscle
1460724_at	Ap2a1	adaptor protein complex AP-2, alpha 1 subunit
1460720_at	Trpc4ap	transient receptor potential cation channel, subfamily C, member 4 associated...
1460718_s_at	Mtch1	mitochondrial carrier homolog 1 (C. elegans)
1460716_a_at	Cbfb	core binding factor beta
1460713_at	BC048355	cDNA sequence BC048355
1460711_at	4930461P20Rik	RIKEN cDNA 4930461P20 gene
1460707_at	Ptp4a2	protein tyrosine phosphatase 4a2
1460700_at	Stat3	signal transducer and activator of transcription 3
1460699_at	Rps27	ribosomal protein S27
1460698_a_at	Sec11l3	Sec11-like 3 (S. cerevisiae)
1460696_at	BC026585	cDNA sequence BC026585
1460695_a_at	2010111I01Rik	RIKEN cDNA 2010111I01 gene
1460690_at	BC003940	cDNA sequence BC003940
1460688_s_at	AA407659	expressed sequence AA407659
1460684_at	Tm7sf2	transmembrane 7 superfamily member 2
1460682_s_at	Ceacam1; Ceacam2	CEA-related cell adhesion molecule 1; CEA-related cell adhesion molecule 2
1460678_at	Klhdc2	kelch domain containing 2
1460677_at	---	---
1460675_at	Igsf8	immunoglobulin superfamily, member 8
1460673_at	Fpgs	folylpolyglutamyl synthetase
1460671_at	Gpx1	glutathione peroxidase 1
1460666_a_at	Ebf3	early B-cell factor 3
1460651_at	Lat	linker for activation of T cells
1460646_at	Csnk2a2	casein kinase 2, alpha prime polypeptide
1460639_a_at	Atox1	ATX1 (antioxidant protein 1) homolog 1 (yeast)
1460634_at	Ralgds	ral guanine nucleotide dissociation stimulator
1460624_at	6330564D18Rik	RIKEN cDNA 6330564D18 gene
1460622_x_at	Wdr18	WD repeat domain 18
1460620_at	Zfp592	zinc finger protein 592
1460617_s_at	Rab6b	RAB6B, member RAS oncogene family
1460616_at	Slco4c1	solute carrier organic anion transporter family, member 4C1
1460615_at	Nt5dc1	5'-nucleotidase domain containing 1
1460614_at	Mier3	mesoderm induction early response 1, family member 3
1460610_at	9430057O19Rik	RIKEN cDNA 9430057O19 gene
1460605_at	Crxos1	Crx opposite strand transcript 1
1460602_at	Dlc1	deleted in liver cancer 1
1460599_at	D19Wsu12e	DNA segment, Chr 19, Wayne State University 12, expressed
1460585_x_at	Pisd	phosphatidylserine decarboxylase
1460580_at	Pcnx	pecanex homolog (Drosophila)
1460578_at	Fgd5	FYVE, RhoGEF and PH domain containing 5
1460575_at	Eif2a	eukaryotic translation initiation factor 2a
1460574_at	Fat4	FAT tumor suppressor homolog 4 (Drosophila)
1460571_at	Dicer1	Dicer1, Dcr-1 homolog (Drosophila)
1460567_at	Rfxdc2	regulatory factor X domain containing 2 homolog (human)
1460564_at	Suhw2	suppressor of hairy wing homolog 2 (Drosophila)
1460562_at	Eftud1	elongation factor Tu GTP binding domain containing 1
1460561_x_at	Sepw1	selenoprotein W, muscle 1
1460559_at	Ankrd25	ankyrin repeat domain 25
1460558_at	Ccdc32	coiled-coil domain containing 32
1460557_at	Supv3l1	suppressor of var1, 3-like 1 (S. cerevisiae)
1460554_s_at	Glg1	golgi apparatus protein 1
1460547_a_at	Hnrpk	heterogeneous nuclear ribonucleoprotein K
1460542_s_at	Mdm4	transformed mouse 3T3 cell double minute 4
1460537_at	9430085L16Rik	RIKEN cDNA 9430085L16 gene
1460521_a_at	5830411E10Rik	RIKEN cDNA 5830411E10 gene
1460519_a_at	Mettl5	methyltransferase like 5
1460514_s_at	Ascl2	achaete-scute complex homolog-like 2 (Drosophila)
1460512_a_at	4930558O21Rik	RIKEN cDNA 4930558O21 gene
1460471_at	2410146L05Rik	RIKEN cDNA 2410146L05 gene
1460468_s_at	2810451A06Rik	RIKEN cDNA 2810451A06 gene
1460467_at	Iqcg	IQ motif containing G
1460465_at	A930038C07Rik	RIKEN cDNA A930038C07 gene
1460454_at	2010001H14Rik	RIKEN cDNA 2010001H14 gene
1460452_at	Mospd3	motile sperm domain containing 3
1460441_at	LOC668166	similar to Zinc finger X-linked protein ZXDB
1460440_at	Lphn3	latrophilin 3
1460438_at	Lysmd1	LysM, putative peptidoglycan-binding, domain containing 1
1460436_at	Ndst1	N-deacetylase/N-sulfotransferase (heparan glucosaminyl) 1
1460435_at	1500002O20Rik	RIKEN cDNA 1500002O20 gene
1460434_at	Fundc2	FUN14 domain containing 2
1460433_at	Entpd6	ectonucleoside triphosphate diphosphohydrolase 6
1460424_at	Tmem160	transmembrane protein 160
1460414_at	AW822216	expressed sequence AW822216
1460410_at	2310079F23Rik	RIKEN cDNA 2310079F23 gene
1460409_at	Cpt1a	carnitine palmitoyltransferase 1a, liver
1460405_at	Arhgef10l	Rho guanine nucleotide exchange factor (GEF) 10-like
1460401_at	Edem3	ER degradation enhancer, mannosidase alpha-like 3
1460399_at	Ccdc117	coiled-coil domain containing 117
1460396_at	Ddx54	DEAD (Asp-Glu-Ala-Asp) box polypeptide 54
1460395_at	Nudcd3	NudC domain containing 3
1460392_a_at	Eny2	enhancer of yellow 2 homolog (Drosophila)
1460391_at	2810409H07Rik	RIKEN cDNA 2810409H07 gene
1460380_at	Dsg2	desmoglein 2
1460377_a_at	Tmem8	transmembrane protein 8 (five membrane-spanning domains)
1460373_a_at	Setd4	SET domain containing 4
1460369_at	BC003267	cDNA sequence BC003267
1460365_a_at	Dnm1	dynamin 1
1460360_at	Asrgl1	asparaginase like 1
1460359_at	Armcx3	armadillo repeat containing, X-linked 3
1460356_at	Esam1	endothelial cell-specific adhesion molecule
1460353_at	Tmem48	transmembrane protein 48
1460350_at	Osbp	oxysterol binding protein
1460349_at	Prr14	proline rich 14
1460348_at	Mad2l2	MAD2 mitotic arrest deficient-like 2 (yeast)
1460343_at	Neurl	neuralized-like homolog (Drosophila)
1460342_s_at	AA536749	expressed sequence AA536749
1460338_a_at	Crlf3	cytokine receptor-like factor 3
1460337_at	Sh3kbp1	SH3-domain kinase binding protein 1
1460326_at	Pik3ca	phosphatidylinositol 3-kinase, catalytic, alpha polypeptide
1460324_at	Dnmt3a	DNA methyltransferase 3A
1460303_at	Nr3c1	nuclear receptor subfamily 3, group C, member 1
1460286_at	39331	septin 6
1460274_at	4921530G04Rik	RIKEN cDNA 4921530G04 gene
1460257_a_at	Mthfs	5, 10-methenyltetrahydrofolate synthetase
1460256_at	Car3	carbonic anhydrase 3
1460246_at	Mecp2	methyl CpG binding protein 2
1460242_at	Cd55	CD55 antigen
1460239_at	Tspan13	tetraspanin 13
1460230_at	Syn2	synapsin II
1460229_at	Stag3	stromal antigen 3
1460227_at	Timp1	tissue inhibitor of metalloproteinase 1
1460226_at	Trap1a	tumor rejection antigen P1A
1460223_a_at	Epb4.9	erythrocyte protein band 4.9
1460216_at	Acads	acyl-Coenzyme A dehydrogenase, short chain
1460211_a_at	Kdelr1	KDEL (Lys-Asp-Glu-Leu) endoplasmic reticulum protein retention receptor 1
1460208_at	Fbn1	fibrillin 1
1460207_s_at	E2f5	E2F transcription factor 5
1460205_at	Dcakd	dephospho-CoA kinase domain containing
1460203_at	Itpr1	inositol 1,4,5-triphosphate receptor 1
1460196_at	Cbr1	carbonyl reductase 1
1460194_at	Phyh	phytanoyl-CoA hydroxylase
1460193_at	St13	suppression of tumorigenicity 13
1460190_at	Ap1m2	adaptor protein complex AP-1, mu 2 subunit
1460188_at	Ptpn6	protein tyrosine phosphatase, non-receptor type 6
1460187_at	Sfrp1	secreted frizzled-related sequence protein 1
1460181_at	Stmn3	stathmin-like 3
1460180_at	Hexb	hexosaminidase B
1460177_at	Cndp2	CNDP dipeptidase 2 (metallopeptidase M20 family)
1460174_at	Dexi	dexamethasone-induced transcript
1460172_at	5730403B10Rik	RIKEN cDNA 5730403B10 gene
1460170_at	Ext2	exostoses (multiple) 2
1460168_at	Slbp	stem-loop binding protein
1460167_at	Aldh7a1	aldehyde dehydrogenase family 7, member A1
1460133_at	---	---
1460121_at	9630010G10Rik	RIKEN cDNA 9630010G10 gene
1460105_at	B3galnt2	UDP-GalNAc:betaGlcNAc beta 1,3-galactosaminyltransferase, polypeptide 2
1460085_at	Zfp281	Zinc finger protein 281
1460081_at	Syt7	Synaptotagmin VII
1460077_at	Ttc3	tetratricopeptide repeat domain 3
1460061_at	---	Adult male olfactory brain cDNA, RIKEN full-length enriched library, clone:64...
1460057_at	Gdf3	growth differentiation factor 3
1460053_at	Smyd4	SET and MYND domain containing 4
1460051_at	BC038613	cDNA sequence BC038613
1460050_x_at	5630401D24Rik	RIKEN cDNA 5630401D24 gene
1460046_at	Plekhg1	pleckstrin homology domain containing, family G (with RhoGef domain) member 1
1460045_at	Cdh7	cadherin 7, type 2
1460044_at	---	0 day neonate cerebellum cDNA, RIKEN full-length enriched library, clone:C230...
1460041_at	D630040I23Rik	RIKEN cDNA D630040I23 gene
1460038_at	Pou3f1	POU domain, class 3, transcription factor 1
1460037_at	2610510H03Rik	RIKEN cDNA 2610510H03 gene
1460026_s_at	Zfyve27	zinc finger, FYVE domain containing 27
1460021_at	LOC626231	hypothetical protein LOC626231
1460017_at	LOC434179	hypothetical LOC434179
1460011_at	Cyp26b1	cytochrome P450, family 26, subfamily b, polypeptide 1
1460009_at	---	Transcribed locus
1460008_x_at	Ero1l; Rpl31; LOC667682; LO...	ERO1-like (S. cerevisiae); ribosomal protein L31; similar to ribosomal protei...
1460006_at	Atbf1	AT motif binding factor 1
1460003_at	AI956758	expressed sequence AI956758
1460001_at	Pgpep1	pyroglutamyl-peptidase I
1459987_s_at	Cct3	chaperonin subunit 3 (gamma)
1459983_at	Impa2	inositol (myo)-1(or 4)-monophosphatase 2
1459981_s_at	Rsbn1	rosbin, round spermatid basic protein 1
1459978_x_at	Ccnjl	cyclin J-like
1459971_at	Kcnt2	Potassium channel, subfamily T, member 2
1459967_at	---	Transcribed locus
1459952_at	Ankrd17	Ankyrin repeat domain 17
1459939_at	---	Transcribed locus
1459929_at	Zfp568	zinc finger protein 568
1459917_at	AI451896	expressed sequence AI451896
1459914_at	2810402A17Rik	RIKEN cDNA 2810402A17 gene
1459902_at	2700007P21Rik	RIKEN cDNA 2700007P21 gene
1459896_at	Pogk	pogo transposable element with KRAB domain
1459890_s_at	1110008P14Rik	RIKEN cDNA 1110008P14 gene
1459889_at	Clca3	chloride channel calcium activated 3
1459888_at	LOC545261	hypothetical protein LOC545261
1459880_at	Hnrpab	heterogeneous nuclear ribonucleoprotein A/B
1459874_s_at	Mtmr4	myotubularin related protein 4
1459860_x_at	Trim2	tripartite motif protein 2
1459853_x_at	---	---
1459850_x_at	Glrb	glycine receptor, beta subunit
1459843_s_at	Smad1	MAD homolog 1 (Drosophila)
1459842_x_at	Nubp2	nucleotide binding protein 2
1459840_s_at	Ccdc28b	coiled coil domain containing 28B
1459832_s_at	Ap1m1	adaptor-related protein complex AP-1, mu subunit 1
1459827_x_at	Hps1	Hermansky-Pudlak syndrome 1 homolog (human)
1459808_at	Fkbp4	FK506 binding protein 4
1459805_x_at	Dus3l	dihydrouridine synthase 3-like (S. cerevisiae)
1459787_at	---	---
1459782_x_at	Abcc5	ATP-binding cassette, sub-family C (CFTR/MRP), member 5
1459765_s_at	Sf1	Splicing factor 1
1459760_at	Ndufs4	NADH dehydrogenase (ubiquinone) Fe-S protein 4
1459749_s_at	Fat4	FAT tumor suppressor homolog 4 (Drosophila)
1459741_x_at	Ucp2	uncoupling protein 2 (mitochondrial, proton carrier)
1459740_s_at	Ucp2	uncoupling protein 2 (mitochondrial, proton carrier)
1459722_at	Zswim6	Zinc finger, SWIM domain containing 6
1459713_s_at	Tmem16a	transmembrane protein 16A
1459702_at	---	---
1459680_at	Tomm40	Translocase of outer mitochondrial membrane 40 homolog (yeast)
1459679_s_at	Myo1b	myosin IB
1459664_at	Wdr31	WD repeat domain 31
1459651_s_at	Nup54	nucleoporin 54
1459648_at	Rutbc3	RUN and TBC1 domain containing 3
1459639_at	Brsk2	BR serine/threonine kinase 2
1459632_at	Crim1	Cysteine rich transmembrane BMP regulator 1 (chordin like)
1459626_at	---	Transcribed locus
1459618_at	Trex1	Three prime repair exonuclease 1
1459573_at	Bxdc5	brix domain containing 5
1459571_at	Sh3bgrl	SH3-binding domain glutamic acid-rich protein like
1459548_at	Spire1	spire homolog 1 (Drosophila)
1459485_at	Neo1	Neogenin
1459469_at	C78516	expressed sequence C78516
1459405_at	Iqgap3	IQ motif containing GTPase activating protein 3
1459388_at	Dcc	Deleted in colorectal carcinoma
1459384_at	Dnmt3b	DNA methyltransferase 3B
1459381_at	Dach1	Dachshund 1 (Drosophila)
1459320_at	---	Transcribed locus
1459311_at	Pde4d	phosphodiesterase 4D, cAMP specific
1459305_at	Rai17	Retinoic acid induced 17
1459301_at	Mrg1	Myeloid ecotropic viral integration site-related gene 1
1459275_at	Rnf17	ring finger protein 17
1459262_at	Mterfd1	MTERF domain containing 1
1459260_at	---	---
1459223_at	B930095G15Rik	RIKEN cDNA B930095G15 gene
1459211_at	Gli2	GLI-Kruppel family member GLI2
1459185_at	Npat	Nuclear protein in the AT region
1459160_at	Gm879	Gene model 879, (NCBI)
1459153_at	Ston2	stonin 2
1459148_at	Pax3	Paired box gene 3
1459137_at	Pml	promyelocytic leukemia
1459107_at	Kcnh3	potassium voltage-gated channel, subfamily H (eag-related), member 3
1459078_at	Rbpms	RNA binding protein gene with multiple splicing
1459057_at	Tdrd3	Tudor domain containing 3
1459054_at	BC035954	cDNA sequence BC035954
1459020_at	Amigo1	adhesion molecule with Ig like domain 1
1458997_at	A230106M20Rik	RIKEN cDNA A230106M20 gene
1458984_at	E130308A19Rik	RIKEN cDNA E130308A19 gene
1458981_at	---	Transcribed locus
1458974_at	Tox	Thymocyte selection-associated HMG box gene
1458963_at	1810054D07Rik	RIKEN cDNA 1810054D07 gene
1458933_at	A530052I06Rik	RIKEN cDNA A530052I06 gene
1458902_at	---	---
1458895_at	C80008	expressed sequence C80008
1458884_at	---	---
1458878_at	Yes1	Yamaguchi sarcoma viral (v-yes) oncogene homolog 1
1458830_at	Fgf14	Fibroblast growth factor 14
1458795_at	---	Transcribed locus
1458768_at	Epb4.1l5	Erythrocyte protein band 4.1-like 5
1458750_at	---	15 days embryo head cDNA, RIKEN full-length enriched library, clone:D930028N2...
1458742_at	Lphn3	latrophilin 3
1458724_at	E230008O15Rik	RIKEN cDNA E230008O15 gene
1458721_at	Pcdhgc3	Protocadherin gamma subfamily C, 3
1458716_at	Dusp27	dual specificity phosphatase 27 (putative)
1458702_at	2610316D01Rik	RIKEN cDNA 2610316D01 gene
1458700_at	Lrrc8c	Leucine rich repeat containing 8 family, member C
1458693_at	Scn8a	Sodium channel, voltage-gated, type VIII, alpha
1458687_at	LOC668172; LOC672498; LOC67...	hypothetical protein LOC668172; hypothetical protein LOC672498; hypothetical ...
1458679_a_at	Tatdn1	TatD DNase domain containing 1
1458668_at	Tpd52	Tumor protein D52
1458662_at	Daam1	dishevelled associated activator of morphogenesis 1
1458656_at	AW050198	expressed sequence AW050198
1458641_at	Braf	Braf transforming gene
1458610_at	---	---
1458603_at	---	---
1458592_at	Auts2	Autism susceptibility candidate 2
1458585_at	---	Transcribed locus
1458536_at	Ccni	Cyclin I
1458532_at	Mtr	5-methyltetrahydrofolate-homocysteine methyltransferase
1458525_at	App	Amyloid beta (A4) precursor protein
1458520_at	Hipk2	Homeodomain interacting protein kinase 2
1458515_at	Zfp128	zinc finger protein 128
1458512_at	Tle3	transducin-like enhancer of split 3, homolog of Drosophila E(spl)
1458511_at	2410025L10Rik	RIKEN cDNA 2410025L10 gene
1458502_at	Ktn1	Kinectin 1
1458492_x_at	Hnt	neurotrimin
1458486_at	---	---
1458470_at	---	---
1458469_at	Cblb	Casitas B-lineage lymphoma b
1458453_at	Lmo7	LIM domain only 7
1458439_a_at	2310047C04Rik	RIKEN cDNA 2310047C04 gene
1458432_at	Nck2	Non-catalytic region of tyrosine kinase adaptor protein 2
1458417_at	Jmjd1b	jumonji domain containing 1B
1458412_at	Zfp78	zinc finger protein 78
1458385_at	Hspa4l	heat shock protein 4 like
1458382_a_at	Zhx1	zinc fingers and homeoboxes protein 1
1458379_at	9330159F19Rik	RIKEN cDNA 9330159F19 gene
1458364_s_at	Ifrg15	interferon alpha responsive gene
1458360_at	Spock2	Sparc/osteonectin, cwcv and kazal-like domains proteoglycan 2
1458355_x_at	AI553587	expressed sequence AI553587
1458351_s_at	Klhl2	kelch-like 2, Mayven (Drosophila)
1458341_x_at	---	---
1458252_at	---	Mus musculus, Similar to RIKEN cDNA B430319H21 gene, clone IMAGE:3991101, mRNA
1458247_s_at	Dctn5	dynactin 5
1458243_at	---	---
1458241_at	Hmga2	High mobility group AT-hook 2
1458240_at	Magi1	Membrane associated guanylate kinase, WW and PDZ domain containing 1
1458233_at	9030227G01Rik	RIKEN cDNA 9030227G01 gene
1458229_at	Robo2	roundabout homolog 2 (Drosophila)
1458220_at	Dlc1	deleted in liver cancer 1
1458218_s_at	Pde7a	phosphodiesterase 7A
1458186_at	---	Transcribed locus
1458165_at	Ipo7	importin 7
1458140_at	Slit2	slit homolog 2 (Drosophila)
1458135_at	G630014P10Rik	RIKEN cDNA G630014P10 gene
1458130_at	1110001A07Rik	RIKEN cDNA 1110001A07 gene
1458126_at	D030041H20Rik	RIKEN cDNA D030041H20 gene
1458119_at	Slc25a27	solute carrier family 25, member 27
1458080_at	Setx	senataxin
1458074_at	Rslcan24	Regulator of sex-limitation candidate 24
1458056_at	Sfrs12	splicing factor, arginine/serine-rich 12
1458050_at	---	---
1458012_at	Dach2	dachshund 2 (Drosophila)
1458007_at	Myo1b	myosin IB
1457989_at	Slc4a11	solute carrier family 4, sodium bicarbonate transporter-like, member 11
1457983_s_at	Rwdd4a	RWD domain containing 4A
1457973_at	Pcdh9	Protocadherin 9
1457966_at	Fbxl7	F-box and leucine-rich repeat protein 7
1457954_at	---	---
1457951_at	4930434E21Rik	RIKEN cDNA 4930434E21 gene
1457936_at	Mapk8	mitogen activated protein kinase 8
1457926_at	Rnpepl1	arginyl aminopeptidase (aminopeptidase B)-like 1
1457915_at	4833442J19Rik	RIKEN cDNA 4833442J19 gene
1457886_at	LOC552873	hypothetical LOC552873
1457881_at	Osbpl6	oxysterol binding protein-like 6
1457869_at	---	---
1457836_at	2600014M03Rik	RIKEN cDNA 2600014M03 gene
1457832_at	---	7 days neonate cerebellum cDNA, RIKEN full-length enriched library, clone:A73...
1457799_at	Kcns3	potassium voltage-gated channel, delayed-rectifier, subfamily S, member 3
1457791_at	B830008H07Rik	RIKEN cDNA B830008H07 gene
1457778_at	Stox2	storkhead box 2
1457774_at	2310079N02Rik	RIKEN cDNA 2310079N02 gene
1457751_at	4832420A03Rik	RIKEN cDNA 4832420A03 gene
1457741_at	---	---
1457739_at	Fscn1	fascin homolog 1, actin bundling protein (Strongylocentrotus purpuratus)
1457736_at	Vps37d	vacuolar protein sorting 37D (yeast)
1457731_at	Snapc3	small nuclear RNA activating complex, polypeptide 3
1457707_at	Gm489	gene model 489, (NCBI)
1457687_at	Bcl2	B-cell leukemia/lymphoma 2
1457683_at	Grik2	glutamate receptor, ionotropic, kainate 2 (beta 2)
1457677_at	BC057593	CDNA sequence BC057593
1457673_at	2610005L07Rik	RIKEN cDNA 2610005L07 gene
1457672_at	Chd9	chromodomain helicase DNA binding protein 9
1457671_at	9330120H11Rik	RIKEN cDNA 9330120H11 gene
1457662_x_at	Tpk1	thiamine pyrophosphokinase
1457656_s_at	C230085N15Rik	RIKEN cDNA C230085N15 gene
1457652_x_at	Ptgs1	Prostaglandin-endoperoxide synthase 1
1457651_x_at	Rem2	rad and gem related GTP binding protein 2
1457642_at	5730507N06Rik	RIKEN cDNA 5730507N06 gene
1457632_s_at	Mrg1	myeloid ecotropic viral integration site-related gene 1
1457625_s_at	Cdkl2	cyclin-dependent kinase-like 2 (CDC2-related kinase)
1457611_x_at	2010309E21Rik	RIKEN cDNA 2010309E21 gene
1457590_at	P2rx1	Purinergic receptor P2X, ligand-gated ion channel, 1
1457589_at	Fat3	FAT tumor suppressor homolog 3 (Drosophila)
1457581_at	Ubxd3	UBX domain containing 3
1457548_at	Adamts6	A disintegrin-like and metallopeptidase (reprolysin type) with thrombospondin...
1457528_at	Slc4a7	solute carrier family 4, sodium bicarbonate cotransporter, member 7
1457524_at	Tcf12	Transcription factor 12
1457513_at	6330569M22Rik	RIKEN cDNA 6330569M22 gene
1457510_at	Phf14	PHD finger protein 14
1457492_at	Trio	Triple functional domain (PTPRF interacting)
1457491_at	---	---
1457489_at	Eif4e	Eukaryotic translation initiation factor 4E
1457483_at	Arid5b	AT rich interactive domain 5B (Mrf1 like)
1457473_at	Chd1	chromodomain helicase DNA binding protein 1
1457466_at	AA409368	expressed sequence AA409368
1457454_at	Usp47	ubiquitin specific peptidase 47
1457435_x_at	Myom2	myomesin 2
1457434_s_at	Ptpla	protein tyrosine phosphatase-like (proline instead of catalytic arginine), me...
1457424_at	Eya1	eyes absent 1 homolog (Drosophila)
1457423_at	LOC675405	similar to voltage gated channel like 1
1457421_at	1700063D05Rik	RIKEN cDNA 1700063D05 gene
1457412_at	Scn8a	sodium channel, voltage-gated, type VIII, alpha
1457399_at	Elavl4	ELAV (embryonic lethal, abnormal vision, Drosophila)-like 4 (Hu antigen D)
1457392_at	---	Adult retina cDNA, RIKEN full-length enriched library, clone:A930031I16 produ...
1457383_at	1500011J06Rik	RIKEN cDNA 1500011J06 gene
1457377_at	L3mbtl3	L(3)mbt-like 3 (Drosophila)
1457358_at	---	---
1457334_at	C130057M05Rik	RIKEN cDNA C130057M05 gene
1457324_at	Oprs1	Opioid receptor, sigma 1
1457316_at	Mtap6	microtubule-associated protein 6
1457314_at	L1td1	LINE-1 type transposase domain containing 1
1457310_x_at	Scrt2	scratch homolog 2, zinc finger protein (Drosophila)
1457305_at	---	Transcribed locus
1457292_at	Josd3	Josephin domain containing 3
1457289_at	Nr2e1	nuclear receptor subfamily 2, group E, member 1
1457284_at	---	CDNA clone IMAGE:5256843
1457281_at	4930461P20Rik	RIKEN cDNA 4930461P20 gene
1457276_at	Snf1lk2	SNF1-like kinase 2
1457273_at	LOC669490	similar to odd Oz/ten-m homolog 2
1457272_at	---	Transcribed locus
1457267_at	---	---
1457264_at	Phf20l1	PHD finger protein 20-like 1
1457260_at	7530403E16Rik	RIKEN cDNA 7530403E16 gene
1457259_at	---	---
1457257_x_at	---	0 day neonate lung cDNA, RIKEN full-length enriched library, clone:E030046E07...
1457254_x_at	6330442E10Rik	RIKEN cDNA 6330442E10 gene
1457248_x_at	Hsd17b7	hydroxysteroid (17-beta) dehydrogenase 7
1457240_at	Cdk9	cyclin-dependent kinase 9 (CDC2-related kinase)
1457229_at	Gpr173	G-protein coupled receptor 173
1457228_x_at	Gle1l	GLE1 RNA export mediator-like (yeast
1457213_a_at	Dgkh	diacylglycerol kinase, eta
1457191_at	---	---
1457190_at	---	12 days embryo eyeball cDNA, RIKEN full-length enriched library, clone:D23000...
1457157_at	Plch1	phospholipase C, eta 1
1457148_at	Csmd2	CUB and Sushi multiple domains 2
1457146_at	Dock4	dedicator of cytokinesis 4
1457145_at	Plekhg4	pleckstrin homology domain containing, family G (with RhoGef domain) member 4
1457139_at	Auts2	autism susceptibility candidate 2
1457128_at	---	---
1457118_at	Shc4	SHC (Src homology 2 domain containing) family, member 4
1457113_at	Nasp; D4Ertd767e	nuclear autoantigenic sperm protein (histone-binding); DNA segment, Chr 4, ER...
1457112_at	A230106N23	hypothetical protein A230106N23
1457106_at	Thada	thyroid adenoma associated
1457100_at	AW552889	expressed sequence AW552889
1457088_at	Pldn	pallidin
1457087_at	2900083I11Rik	RIKEN cDNA 2900083I11 gene
1457086_at	LOC434147	hypothetical LOC434147
1457084_at	Nalp9b	NACHT, LRR and PYD containing protein 9b
1457078_at	Zfp473	zinc finger protein 473
1457077_at	---	2 days neonate sympathetic ganglion cDNA, RIKEN full-length enriched library,...
1457074_at	Kif24	kinesin family member 24
1457072_at	2410127E16Rik; Bcl11a	RIKEN cDNA 2410127E16 gene; B-cell CLL/lymphoma 11A (zinc finger protein)
1457051_at	Trim27	tripartite motif protein 27
1457050_at	1700129O19Rik	RIKEN cDNA 1700129O19 gene
1457046_s_at	C77370	expressed sequence C77370
1457045_at	Galnt13	UDP-N-acetyl-alpha-D-galactosamine:polypeptide N-acetylgalactosaminyltransfer...
1457042_at	AI256396	EST AI256396
1457038_at	Frem2	Fras1 related extracellular matrix protein 2
1457034_at	D14Abb1e	DNA segment, Chr 14, Abbott 1 expressed
1457033_at	Gm397; XM_486399; LOC545913...	gene model 397, (NCBI); Mus musculus sequence XM_486399; similar to zinc fing...
1457030_at	Mirg	miRNA containing gene
1457026_at	Liph	lipase, member H
1457021_x_at	Amhr2	anti-Mullerian hormone type 2 receptor
1457012_at	Dbx1	developing brain homeobox 1
1457010_at	3010001F23Rik	RIKEN cDNA 3010001F23 gene
1457009_at	Rhobtb3	Rho-related BTB domain containing 3
1456990_at	---	0 day neonate thymus cDNA, RIKEN full-length enriched library, clone:A430015G...
1456983_at	Trps1	Trichorhinophalangeal syndrome I (human)
1456981_at	Tmc7	transmembrane channel-like gene family 7
1456974_at	Onecut1	one cut domain, family member 1
1456970_at	Cdh7	Cadherin 7, type 2
1456962_at	Cntn2	contactin 2
1456961_at	Eny2	enhancer of yellow 2 homolog (Drosophila)
1456954_at	Kcna6	potassium voltage-gated channel, shaker-related, subfamily, member 6
1456944_at	Kcnc1	potassium voltage gated channel, Shaw-related subfamily, member 1
1456941_at	Tert	telomerase reverse transcriptase
1456930_at	Camsap1	calmodulin regulated spectrin-associated protein 1
1456913_at	Tmod3	Tropomodulin 3
1456908_at	BC023202	cDNA sequence BC023202
1456904_at	---	Transcribed locus
1456901_at	Adamts20	a disintegrin-like and metallopeptidase (reprolysin type) with thrombospondin...
1456899_at	1500004F05Rik	RIKEN cDNA 1500004F05 gene
1456891_at	Dennd2c	DENN/MADD domain containing 2C
1456890_at	Ddx58	DEAD (Asp-Glu-Ala-Asp) box polypeptide 58
1456888_at	Pfkfb4	6-phosphofructo-2-kinase/fructose-2,6-biphosphatase 4
1456874_at	Flrt2	fibronectin leucine rich transmembrane protein 2
1456872_a_at	D230010M03Rik	RIKEN cDNA D230010M03 gene
1456871_a_at	Phf20l1	PHD finger protein 20-like 1
1456865_x_at	Rrs1	RRS1 ribosome biogenesis regulator homolog (S. cerevisiae)
1456862_at	Six4	sine oculis-related homeobox 4 homolog (Drosophila)
1456859_at	Lnp	limb and neural patterns
1456854_at	Neurl	neuralized-like homolog (Drosophila)
1456853_at	---	Inhibitor of four 1 (Mif1)
1456848_at	---	---
1456842_at	---	PREDICTED: Mus musculus hypothetical protein LOC628013 (LOC628013), mRNA
1456841_at	---	PREDICTED: Mus musculus similar to Kinesin-like protein KIF2C (Mitotic centro...
1456824_at	Zfp612	zinc finger protein 612
1456819_at	G630049C14Rik	RIKEN cDNA G630049C14 gene
1456816_at	Rai17	Retinoic acid induced 17
1456812_at	Abcd2	ATP-binding cassette, sub-family D (ALD), member 2
1456811_at	Cxxc4	CXXC finger 4
1456804_at	Av381130	hypothetical protein LOC627821
1456796_at	Snai3	snail homolog 3 (Drosophila)
1456792_at	Tbc1d2	TBC1 domain family, member 2
1456791_at	AA407452	EST AA407452
1456789_at	Zfp462	Zinc finger protein 462
1456787_at	---	---
1456783_at	9330107J05Rik	RIKEN cDNA 9330107J05 gene
1456782_at	Tada1l	transcriptional adaptor 1 (HFI1 homolog, yeast) like
1456779_a_at	4930414L22Rik	RIKEN cDNA 4930414L22 gene
1456778_at	Nrp2	Neuropilin 2
1456768_a_at	Mmrn2	multimerin 2
1456767_at	Lrfn3	leucine rich repeat and fibronectin type III domain containing 3
1456765_at	6430511F03	hypothetical protein 6430511F03
1456763_at	AA536749	expressed sequence AA536749
1456746_a_at	Cd99l2	Cd99 antigen-like 2
1456741_s_at	Gpm6a	glycoprotein m6a
1456739_x_at	Armcx2	armadillo repeat containing, X-linked 2
1456737_x_at	Acaa1a	acetyl-Coenzyme A acyltransferase 1A
1456736_x_at	5230400G24Rik	RIKEN cDNA 5230400G24 gene
1456735_x_at	Acpl2	acid phosphatase-like 2
1456731_x_at	Polr3k	Polymerase (RNA) III (DNA directed) polypeptide K
1456722_at	Chrdl1	chordin-like 1
1456717_at	Tead1	TEA domain family member 1
1456715_at	Phr1	Pam, highwire, rpm 1
1456710_at	Pcdhb11	Protocadherin beta 11
1456706_at	4833441D16Rik	RIKEN cDNA 4833441D16 gene
1456700_x_at	---	0 day neonate cerebellum cDNA, RIKEN full-length enriched library, clone:C230...
1456699_s_at	A730098D12Rik	RIKEN cDNA A730098D12 gene
1456698_s_at	Hnrpdl	heterogeneous nuclear ribonucleoprotein D-like
1456695_x_at	Anapc5	anaphase-promoting complex subunit 5
1456694_x_at	Ptpn6	protein tyrosine phosphatase, non-receptor type 6
1456690_at	---	---
1456688_at	Top2b	Topoisomerase (DNA) II beta
1456686_at	Zfhx1a	Zinc finger homeobox 1a
1456682_at	Lonrf2	LON peptidase N-terminal domain and ring finger 2
1456673_at	AL022943	expressed sequence AL022943
1456672_at	---	CDNA, clone:Y1G0143G21, strand:unspecified
1456668_at	Zcchc11	Zinc finger, CCHC domain containing 11
1456663_x_at	Tm2d2	TM2 domain containing 2
1456659_at	LOC552902	hypothetical LOC552902
1456656_at	Lin7a	lin-7 homolog A (C. elegans)
1456653_a_at	Mthfd1l	methylenetetrahydrofolate dehydrogenase (NADP+ dependent) 1-like
1456650_at	---	6 days neonate skin cDNA, RIKEN full-length enriched library, clone:A030010B1...
1456638_at	Wdr59	WD repeat domain 59
1456633_at	Trpm3	transient receptor potential cation channel, subfamily M, member 3
1456632_at	Bcl11a	B-cell CLL/lymphoma 11A (zinc finger protein)
1456629_at	Ankrd47	ankyrin repeat domain 47
1456625_at	---	---
1456620_at	Gnptab	N-acetylglucosamine-1-phosphate transferase, alpha and beta subunits
1456619_at	Liph	Lipase, member H
1456617_a_at	Eif2s2	eukaryotic translation initiation factor 2, subunit 2 (beta)
1456610_at	Jmjd3	jumonji domain containing 3
1456609_at	Camk2n1	calcium/calmodulin-dependent protein kinase II inhibitor 1
1456607_at	Vcpip1	valosin containing protein (p97)/p47 complex interacting protein 1
1456604_a_at	Pcmt1	protein-L-isoaspartate (D-aspartate) O-methyltransferase 1
1456599_at	Nxt2	nuclear transport factor 2-like export factor 2
1456597_at	Heatr3	HEAT repeat containing 3
1456586_x_at	Mvp	major vault protein
1456573_x_at	Nnt	nicotinamide nucleotide transhydrogenase
1456572_x_at	Cct4	chaperonin subunit 4 (delta)
1456561_s_at	Klf17	Kruppel-like factor 17
1456557_at	1700041C02Rik	RIKEN cDNA 1700041C02 gene
1456553_at	Zcchc11	Zinc finger, CCHC domain containing 11
1456546_at	1700097N02Rik	RIKEN cDNA 1700097N02 gene
1456542_s_at	Qrsl1	glutaminyl-tRNA synthase (glutamine-hydrolyzing)-like 1
1456541_x_at	Atad3a	ATPase family, AAA domain containing 3A
1456540_s_at	Mtmr6	myotubularin related protein 6
1456538_at	Sdccag8	serologically defined colon cancer antigen 8
1456535_at	Vps13c	vacuolar protein sorting 13C (yeast)
1456528_x_at	Ncl	nucleolin
1456521_at	---	Transcribed locus
1456515_s_at	Tcfl5	transcription factor-like 5 (basic helix-loop-helix)
1456513_at	Ebf3	Early B-cell factor 3
1456511_x_at	Eras	ES cell-expressed Ras
1456500_at	Aph1b	anterior pharynx defective 1b homolog (C. elegans)
1456499_at	LOC552912	hypothetical LOC552912
1456495_s_at	Osbpl6	oxysterol binding protein-like 6
1456492_at	9130404D08Rik	RIKEN cDNA 9130404D08 gene
1456490_at	Cdk2ap2	CDK2-associated protein 2
1456488_at	Wdr33	WD repeat domain 33
1456487_at	Adcy1	adenylate cyclase 1
1456482_at	Pik3r3	phosphatidylinositol 3 kinase, regulatory subunit, polypeptide 3 (p55)
1456481_at	D9Ertd280e	DNA segment, Chr 9, ERATO Doi 280, expressed
1456478_at	Pgm2l1	phosphoglucomutase 2-like 1
1456475_s_at	Prkar2b	protein kinase, cAMP dependent regulatory, type II beta
1456470_x_at	Tubb2c	tubulin, beta 2c
1456467_s_at	Nlk	nemo like kinase
1456464_x_at	---	---
1456453_at	Evl	Ena-vasodilator stimulated phosphoprotein
1456447_at	---	---
1456431_at	Zfp64	zinc finger protein 64
1456423_at	Mbd5	methyl-CpG binding domain protein 5
1456421_at	4930578M01Rik	RIKEN cDNA 4930578M01 gene
1456417_at	Zic4	zinc finger protein of the cerebellum 4
1456416_at	Cbfa2t2h	core-binding factor, runt domain, alpha subunit 2, translocated to, 2 homolog...
1456415_at	Zfp451	zinc finger protein 451
1456412_a_at	RP23-136K12.4	putative phosphatase
1456405_at	Dido1	death inducer-obliterator 1
1456402_at	A330076H08Rik	RIKEN cDNA A330076H08 gene
1456399_at	---	---
1456397_at	Cdh4	cadherin 4
1456396_at	---	---
1456393_at	2310002J21Rik	RIKEN cDNA 2310002J21 gene
1456392_at	Negr1	neuronal growth regulator 1
1456391_at	Tdrd5	tudor domain containing 5
1456389_at	Zfhx1b	zinc finger homeobox 1b
1456387_at	Nol4	nucleolar protein 4
1456380_x_at	Cnn3	calponin 3, acidic
1456379_x_at	Dner	delta/notch-like EGF-related receptor
1456377_x_at	Limd2; LOC632329	LIM domain containing 2; similar to epithelial protein lost in neoplasm
1456359_at	Ppwd1	peptidylprolyl isomerase domain and WD repeat containing 1
1456351_at	Brd8	bromodomain containing 8
1456346_at	Dnm1	Dynamin 1
1456343_at	Slc35f1	solute carrier family 35, member F1
1456341_a_at	Klf9	Kruppel-like factor 9
1456339_at	2810410D24Rik	RIKEN cDNA 2810410D24 gene
1456331_at	9130023H24Rik	RIKEN cDNA 9130023H24 gene
1456329_at	Prtg	protogenin homolog (Gallus gallus)
1456326_at	Gm784	gene model 784, (NCBI)
1456325_at	Cep68	centrosomal protein 68
1456315_a_at	Ptpla	protein tyrosine phosphatase-like (proline instead of catalytic arginine), me...
1456314_x_at	Cdk2ap1	CDK2 (cyclin-dependent kinase 2)-associated protein 1
1456311_x_at	Esco2	establishment of cohesion 1 homolog 2 (S. cerevisiae)
1456303_at	Phf14	PHD finger protein 14
1456293_s_at	Ccnh; LOC672655	cyclin H; similar to cyclin H
1456292_a_at	Vim	vimentin
1456283_at	Neto1	neuropilin (NRP) and tolloid (TLL)-like 1
1456273_x_at	Tpmt	thiopurine methyltransferase
1456269_at	Pramel6	preferentially expressed antigen in melanoma like 6
1456261_at	Sh3kbp1	SH3-domain kinase binding protein 1
1456253_s_at	Plekhn1; Klhl17	pleckstrin homology domain containing, family N member 1; kelch-like 17 (Dros...
1456245_x_at	Vamp3	vesicle-associated membrane protein 3
1456242_at	Esgp	embryonic stem cell- and germ cell-specific protein
1456238_at	LOC668917	similar to Zinc finger protein 133
1456226_x_at	Ddr1	discoidin domain receptor family, member 1
1456225_x_at	Trib3	tribbles homolog 3 (Drosophila)
1456220_at	Fbxl7	F-box and leucine-rich repeat protein 7
1456216_at	Csnk1a1	Casein kinase 1, alpha 1
1456214_at	Pcdh7	protocadherin 7
1456208_at	A530057A03Rik	RIKEN cDNA A530057A03 gene
1456200_at	Ipmk	inositol polyphosphate multikinase
1456196_x_at	Fkbp1a	FK506 binding protein 1a
1456194_a_at	Park7	Parkinson disease (autosomal recessive, early onset) 7
1456193_x_at	Gpx4; LOC671271	glutathione peroxidase 4; similar to Phospholipid hydroperoxide glutathione p...
1456192_x_at	Cypt3	cysteine-rich perinuclear theca 3
1456189_x_at	Ltbp3	latent transforming growth factor beta binding protein 3
1456186_at	8030443D09Rik	RIKEN cDNA 8030443D09 gene
1456180_at	LOC380843; LOC638266; LOC66...	similar to RNA binding motif protein 24; similar to RNA binding motif protein...
1456179_at	---	---
1456176_x_at	D11Ertd333e	DNA segment, Chr 11, ERATO Doi 333, expressed
1456174_x_at	Ndrg1	N-myc downstream regulated gene 1
1456169_at	LOC226654	similar to KAT protein
1456163_at	2700049P18Rik	RIKEN cDNA 2700049P18 gene
1456161_at	0610040B10Rik	RIKEN cDNA 0610040B10 gene
1456158_at	---	---
1456153_at	Ssh2	slingshot homolog 2 (Drosophila)
1456150_at	A630082K20Rik	RIKEN cDNA A630082K20 gene
1456146_at	Osbpl10	oxysterol binding protein-like 10
1456144_at	LOC676640	region containing RIKEN cDNA 9630020C08 gene; neuron navigator 3
1456143_at	Prkcbp1	protein kinase C binding protein 1
1456137_at	Nrxn3	neurexin III
1456128_at	Atp5g2	ATP synthase, H+ transporting, mitochondrial F0 complex, subunit c (subunit 9...
1456127_at	9630008K15Rik	RIKEN cDNA 9630008K15 gene
1456126_at	Malt1	mucosa associated lymphoid tissue lymphoma translocation gene 1
1456120_at	3110001I20Rik	RIKEN cDNA 3110001I20 gene
1456116_at	Ctnnd2	catenin (cadherin associated protein), delta 2
1456114_at	Cds1	CDP-diacylglycerol synthase 1
1456113_at	Oatl1	ornithine aminotransferase-like 1
1456111_at	D930028F11Rik	RIKEN cDNA D930028F11 gene
1456107_x_at	Eftud2	elongation factor Tu GTP binding domain containing 2
1456103_at	Pml	promyelocytic leukemia
1456098_a_at	Elmo2	engulfment and cell motility 2, ced-12 homolog (C. elegans)
1456093_at	Zfp536	zinc finger protein 536
1456089_at	Trim23	tripartite motif protein 23
1456087_at	Nfia	nuclear factor I/A
1456072_at	Ppp1r9a	protein phosphatase 1, regulatory (inhibitor) subunit 9A
1456070_at	5430405N12Rik	RIKEN cDNA 5430405N12 gene
1456067_at	Gli3	GLI-Kruppel family member GLI3
1456066_a_at	Rpo1-4	RNA polymerase 1-4
1456065_at	Ubash3a	ubiquitin associated and SH3 domain containing, A
1456064_at	AI504432	expressed sequence AI504432
1456060_at	Maf	avian musculoaponeurotic fibrosarcoma (v-maf) AS42 oncogene homolog
1456042_s_at	Cramp1l	Crm, cramped-like (Drosophila)
1456037_x_at	Preb	prolactin regulatory element binding
1456036_x_at	Gsto1	glutathione S-transferase omega 1
1456033_at	Tbx4	T-box 4
1456029_a_at	Ttc7b	tetratricopeptide repeat domain 7B
1456028_x_at	Marcks	Myristoylated alanine rich protein kinase C substrate
1456022_at	Hipk2	homeodomain interacting protein kinase 2
1456019_at	Cwf19l2	CWF19-like 2, cell cycle control (S. pombe)
1456010_x_at	Hes5	hairy and enhancer of split 5 (Drosophila)
1456009_x_at	Top3b	topoisomerase (DNA) III beta
1455991_at	Ccbl2	cysteine conjugate-beta lyase 2
1455990_at	Kif23	kinesin family member 23
1455979_at	Arid1b	AT rich interactive domain 1B (Swi1 like)
1455978_a_at	Matn2	matrilin 2
1455970_at	Pde5a	Phosphodiesterase 5A, cGMP-specific
1455968_x_at	Tmed2	transmembrane emp24 domain trafficking protein 2
1455960_at	Megf9	multiple EGF-like-domains 9
1455959_s_at	---	---
1455956_x_at	Ccnd2	cyclin D2
1455944_at	Zfp516	zinc finger protein 516
1455943_at	Zfp451	zinc finger protein 451
1455940_x_at	Wdr6	WD repeat domain 6
1455936_a_at	Rbpms	RNA binding protein gene with multiple splicing
1455931_at	Chrna3	cholinergic receptor, nicotinic, alpha polypeptide 3
1455929_x_at	Ppp2r1a	protein phosphatase 2 (formerly 2A), regulatory subunit A (PR 65), alpha isoform
1455928_x_at	Lztr1	leucine-zipper-like transcriptional regulator, 1
1455925_at	Prdm8	PR domain containing 8
1455915_at	Galnt4	UDP-N-acetyl-alpha-D-galactosamine:polypeptide N-acetylgalactosaminyltransfer...
1455911_x_at	Ndufb11	NADH dehydrogenase (ubiquinone) 1 beta subcomplex, 11
1455907_x_at	Phox2b	paired-like homeobox 2b
1455904_at	Gas5	growth arrest specific 5
1455898_x_at	Slc2a3	solute carrier family 2 (facilitated glucose transporter), member 3
1455896_a_at	Kcnk1	potassium channel, subfamily K, member 1
1455894_at	Ptrh2	peptidyl-tRNA hydrolase 2
1455893_at	Rspo2	R-spondin 2 homolog (Xenopus laevis)
1455892_x_at	LOC622147; LOC668227; LOC66...	similar to melanoma antigen; similar to melanoma antigen; similar to melanoma...
1455890_x_at	Snrpn; LOC545062	small nuclear ribonucleoprotein N; similar to small nuclear ribonucleoparticl...
1455885_at	6530401C20Rik	RIKEN cDNA 6530401C20 gene
1455883_a_at	Lrrtm1	leucine rich repeat transmembrane neuronal 1
1455880_s_at	Becn1	beclin 1 (coiled-coil, myosin-like BCL2-interacting protein)
1455865_at	Insm1	insulinoma-associated 1
1455862_at	9630054F20Rik	RIKEN cDNA 9630054F20 gene
1455861_at	Epb4.1l5	erythrocyte protein band 4.1-like 5
1455859_at	A330021E22Rik	RIKEN cDNA A330021E22 gene
1455854_a_at	Ssh1	slingshot homolog 1 (Drosophila)
1455847_at	Pak7	p21 (CDKN1A)-activated kinase 7
1455841_s_at	Grwd1	glutamate-rich WD repeat containing 1
1455832_a_at	Umps	uridine monophosphate synthetase
1455829_at	Usp14	ubiquitin specific peptidase 14
1455826_a_at	Bace1	beta-site APP cleaving enzyme 1
1455825_s_at	Lnx1	ligand of numb-protein X 1
1455824_x_at	Stt3a	STT3, subunit of the oligosaccharyltransferase complex, homolog A (S. cerevis...
1455821_x_at	C1qbp	complement component 1, q subcomponent binding protein
1455818_at	4930427A07Rik	RIKEN cDNA 4930427A07 gene
1455817_x_at	LOC668166	similar to Zinc finger X-linked protein ZXDB
1455816_a_at	Kctd3	potassium channel tetramerisation domain containing 3
1455815_a_at	Ywhab	tyrosine 3-monooxygenase/tryptophan 5-monooxygenase activation protein, beta ...
1455814_x_at	Ddx39	DEAD (Asp-Glu-Ala-Asp) box polypeptide 39
1455810_a_at	E130112L23Rik; LOC671456	RIKEN cDNA E130112L23 gene; similar to quattro
1455807_at	Tspyl5	testis-specific protein, Y-encoded-like 5
1455806_x_at	Ndufa12; LOC669626	NADH dehydrogenase (ubiquinone) 1 alpha subcomplex, 12; similar to 13kDa diff...
1455804_x_at	Oxct1	3-oxoacid CoA transferase 1
1455803_at	Slco4a1	solute carrier organic anion transporter family, member 4a1
1455800_x_at	Samm50	sorting and assembly machinery component 50 homolog (S. cerevisiae)
1455797_x_at	Lgtn	ligatin
1455796_x_at	Olfm1	olfactomedin 1
1455792_x_at	Ndn	necdin
1455790_at	E2f2	E2F transcription factor 2
1455785_at	---	Transcribed locus
1455784_at	Sec1	secretory blood group 1
1455777_x_at	Hsd17b4	hydroxysteroid (17-beta) dehydrogenase 4
1455769_at	Dcun1d5	DCN1, defective in cullin neddylation 1, domain containing 5 (S. cerevisiae)
1455768_at	Npc2	Niemann Pick type C2
1455756_at	F730014I05Rik	RIKEN cDNA F730014I05 gene
1455736_at	Mybpc2	myosin binding protein C, fast-type
1455732_at	1700025G04Rik	RIKEN cDNA 1700025G04 gene
1455730_at	Dlg7	discs, large homolog 7 (Drosophila)
1455729_at	Gnaq	guanine nucleotide binding protein, alpha q polypeptide
1455726_at	Gm71	gene model 71, (NCBI)
1455724_at	---	2 days pregnant adult female oviduct cDNA, RIKEN full-length enriched library...
1455713_x_at	Phb2	prohibitin 2
1455712_at	Hist3h2a	histone 3, H2a
1455711_at	Dtx4	deltex 4 homolog (Drosophila)
1455706_at	Stxbp4	syntaxin binding protein 4
1455702_at	---	---
1455701_at	Snx26	sorting nexin 26
1455697_at	---	PREDICTED: Mus musculus hypothetical protein LOC629064 (LOC629064), mRNA
1455696_a_at	Prpf4b	PRP4 pre-mRNA processing factor 4 homolog B (yeast)
1455695_at	St8sia1	ST8 alpha-N-acetyl-neuraminide alpha-2,8-sialyltransferase 1
1455692_x_at	1700097N02Rik	RIKEN cDNA 1700097N02 gene
1455689_at	Fzd10	frizzled homolog 10 (Drosophila)
1455687_at	Ick	intestinal cell kinase
1455686_at	---	---
1455684_at	Map3k9	mitogen-activated protein kinase kinase kinase 9
1455679_at	5830411E10Rik	RIKEN cDNA 5830411E10 gene
1455678_at	Sema4b	sema domain, immunoglobulin domain (Ig), transmembrane domain (TM) and short ...
1455673_at	Alkbh2	alkB, alkylation repair homolog 2 (E. coli)
1455669_at	Wdr19	WD repeat domain 19
1455668_at	Whsc1l1	Wolf-Hirschhorn syndrome candidate 1-like 1 (human)
1455659_at	---	---
1455657_at	2610207I05Rik	RIKEN cDNA 2610207I05 gene
1455654_at	6430706D22Rik	RIKEN cDNA 6430706D22 gene
1455653_at	Ccnj	cyclin J
1455652_at	AW124694	expressed sequence AW124694
1455651_at	Terf2	telomeric repeat binding factor 2
1455647_at	Ar	androgen receptor
1455643_s_at	Tsr1	TSR1, 20S rRNA accumulation, homolog (yeast)
1455642_a_at	Tspan17	tetraspanin 17
1455638_at	Zfp319	zinc finger protein 319
1455636_at	Lsamp	limbic system-associated membrane protein
1455634_at	---	---
1455633_at	Zfp647	zinc finger protein 647
1455630_at	1700010H15Rik	RIKEN cDNA 1700010H15 gene
1455625_at	---	---
1455622_at	Podxl2	podocalyxin-like 2
1455613_at	E130308A19Rik	RIKEN cDNA E130308A19 gene
1455611_at	Pias1	protein inhibitor of activated STAT 1
1455607_at	Rspo3	R-spondin 3 homolog (Xenopus laevis)
1455604_at	Fzd5	frizzled homolog 5 (Drosophila)
1455602_x_at	1110028C15Rik	RIKEN cDNA 1110028C15 gene
1455599_at	Gfod1	glucose-fructose oxidoreductase domain containing 1
1455598_at	Usp30	ubiquitin specific peptidase 30
1455594_at	Exoc3	exocyst complex component 3
1455592_at	Vangl2	vang-like 2 (van gogh, Drosophila)
1455591_at	---	---
1455584_at	Sdf4	stromal cell derived factor 4
1455576_at	5830482F20Rik	RIKEN cDNA 5830482F20 gene
1455570_x_at	Cnn3	calponin 3, acidic
1455565_at	Bcl9	B-cell CLL/lymphoma 9
1455564_at	Bcr	breakpoint cluster region homolog
1455563_at	Ddx49	DEAD (Asp-Glu-Ala-Asp) box polypeptide 49
1455556_at	Notch2	Notch gene homolog 2 (Drosophila)
1455551_at	Uevld	UEV and lactate/malate dehyrogenase domains
1455550_x_at	Serinc3	serine incorporator 3
1455548_at	Dlgap4	discs, large homolog-associated protein 4 (Drosophila)
1455547_at	Zc3h7b	zinc finger CCCH type containing 7B
1455546_s_at	Sf3a2	splicing factor 3a, subunit 2
1455542_at	C630043F03Rik	RIKEN cDNA C630043F03 gene
1455539_at	---	---
1455538_at	6330403M23Rik	RIKEN cDNA 6330403M23 gene
1455537_at	6430547I21Rik	RIKEN cDNA 6430547I21 gene
1455535_at	A730017D01Rik	RIKEN cDNA A730017D01 gene
1455534_s_at	Osbpl11	oxysterol binding protein-like 11
1455529_at	2700083E18Rik	RIKEN cDNA 2700083E18 gene
1455522_at	Arhgef15	Rho guanine nucleotide exchange factor (GEF) 15
1455521_at	Klf12	Kruppel-like factor 12
1455516_at	---	Transcribed locus
1455514_at	Kcnd1	potassium voltage-gated channel, Shal-related family, member 1
1455513_at	Taf1	TAF1 RNA polymerase II, TATA box binding protein (TBP)-associated factor
1455511_at	Sephs1	selenophosphate synthetase 1
1455509_at	AB182283	cDNA sequence AB182283
1455508_at	A530082C11Rik	RIKEN cDNA A530082C11 gene
1455504_a_at	Mkrn1	makorin, ring finger protein, 1
1455502_at	Madd	MAP-kinase activating death domain
1455492_at	B330016D10Rik	RIKEN cDNA B330016D10 gene
1455491_at	Hnrph3; LOC669773	heterogeneous nuclear ribonucleoprotein H3; similar to heterogeneous nuclear ...
1455488_at	6230416J20Rik	RIKEN cDNA 6230416J20 gene
1455486_at	Pias1	protein inhibitor of activated STAT 1
1455484_at	2600009P04Rik	RIKEN cDNA 2600009P04 gene
1455483_at	Zfp148	zinc finger protein 148
1455478_at	Ppfia1	protein tyrosine phosphatase, receptor type, f polypeptide (PTPRF), interacti...
1455476_a_at	Gse1	genetic suppressor element 1
1455472_at	A630071D13Rik	RIKEN cDNA A630071D13 gene
1455471_at	1500012D20Rik	RIKEN cDNA 1500012D20 gene
1455468_at	---	0 day neonate kidney cDNA, RIKEN full-length enriched library, clone:D630029P...
1455465_at	Snx12	Sorting nexin 12
1455462_at	Adcy2	adenylate cyclase 2
1455460_at	6430547I21Rik	RIKEN cDNA 6430547I21 gene
1455459_at	Prdm15	PR domain containing 15
1455458_x_at	Gmppa	GDP-mannose pyrophosphorylase A
1455447_at	D430019H16Rik	RIKEN cDNA D430019H16 gene
1455446_x_at	Acadsb	acyl-Coenzyme A dehydrogenase, short/branched chain
1455440_at	Clcn6	chloride channel 6
1455438_at	Pxmp4	peroxisomal membrane protein 4
1455437_at	BC033915	cDNA sequence BC033915
1455426_at	---	---
1455425_at	BB001228	expressed sequence BB001228
1455424_at	Wnk2	WNK lysine deficient protein kinase 2
1455420_at	Rad23b	RAD23b homolog (S. cerevisiae)
1455419_at	D630045J12Rik	RIKEN cDNA D630045J12 gene
1455418_at	---	Transcribed locus
1455416_at	C130021I20Rik	Riken cDNA C130021I20 gene
1455412_at	---	---
1455409_at	Spire1	spire homolog 1 (Drosophila)
1455407_at	Zfp236	zinc finger protein 236
1455406_at	---	0 day neonate head cDNA, RIKEN full-length enriched library, clone:4833431M13...
1455405_at	Pstpip2	proline-serine-threonine phosphatase-interacting protein 2
1455403_at	Manea	mannosidase, endo-alpha
1455402_at	Socs7	suppressor of cytokine signaling 7
1455399_at	Cnksr1; LOC637116	connector enhancer of kinase suppressor of Ras 1; similar to connector enhanc...
1455398_at	Lrrc8c	leucine rich repeat containing 8 family, member C
1455397_at	Caskin1	CASK interacting protein 1
1455391_at	Rad23a	RAD23a homolog (S. cerevisiae)
1455388_at	Pcmtd1	protein-L-isoaspartate (D-aspartate) O-methyltransferase domain containing 1
1455377_at	4921517B04Rik	RIKEN cDNA 4921517B04 gene
1455374_at	---	---
1455372_at	Cpeb3	cytoplasmic polyadenylation element binding protein 3
1455367_at	Dnd1	dead end homolog 1 (zebrafish)
1455358_at	A2bp1	Ataxin 2 binding protein 1
1455357_x_at	Tomm20	translocase of outer mitochondrial membrane 20 homolog (yeast)
1455356_at	Camsap1	calmodulin regulated spectrin-associated protein 1
1455355_at	6030408C04Rik	RIKEN cDNA 6030408C04 gene
1455354_at	Wdr22	WD repeat domain 22
1455351_at	AU023006	expressed sequence AU023006
1455347_at	Rtel1	regulator of telomere elongation helicase 1
1455345_at	Phf15	PHD finger protein 15
1455343_at	Plekha7	pleckstrin homology domain containing, family A member 7
1455342_at	A230083H22Rik	RIKEN cDNA A230083H22 gene
1455340_at	AI852444	Expressed sequence AI852444
1455338_at	A4galt	alpha 1,4-galactosyltransferase
1455336_at	Thap2	THAP domain containing, apoptosis associated protein 2
1455333_at	Tns3	tensin 3
1455330_at	Nol9	nucleolar protein 9
1455328_at	Accn2	amiloride-sensitive cation channel 2, neuronal
1455325_at	A230057G18Rik	RIKEN cDNA A230057G18 gene
1455324_at	LOC433022	hypothetical LOC433022
1455317_at	Epc2	enhancer of polycomb homolog 2 (Drosophila)
1455316_x_at	Slc15a2; Kcnh6	Solute carrier family 15 (H+/peptide transporter), member 2; Potassium voltag...
1455312_at	Phc3	polyhomeotic-like 3 (Drosophila)
1455306_at	BC037112	cDNA sequence BC037112
1455303_at	---	---
1455300_at	E130014J05Rik	RIKEN cDNA E130014J05 gene
1455296_at	Adcy5	adenylate cyclase 5
1455294_at	1110029L17Rik	RIKEN cDNA 1110029L17 gene
1455291_s_at	Znrf2	zinc and ring finger 2
1455289_at	Ankrd13b	ankyrin repeat domain 13b
1455286_at	Btbd1	BTB (POZ) domain containing 1
1455283_x_at	Ndufs8	NADH dehydrogenase (ubiquinone) Fe-S protein 8
1455273_at	---	---
1455269_a_at	Coro1a	coronin, actin binding protein 1A
1455268_at	Zcsl2	zinc finger, CSL domain containing 2
1455267_at	Esrrg	estrogen-related receptor gamma
1455266_at	Kif5c	kinesin family member 5C
1455265_a_at	Rgs16	regulator of G-protein signaling 16
1455260_at	Lcorl	ligand dependent nuclear receptor corepressor-like
1455259_a_at	D530033C11Rik	RIKEN cDNA D530033C11 gene
1455258_at	Kcnc2	potassium voltage gated channel, Shaw-related subfamily, member 2
1455256_at	Tnik; LOC665113; LOC674765	TRAF2 and NCK interacting kinase; similar to [Segment 1 of 2] Traf2 and NCK-i...
1455255_at	4833420G11Rik	RIKEN cDNA 4833420G11 gene
1455254_at	4833420G11Rik	RIKEN cDNA 4833420G11 gene
1455252_at	Tsc1	tuberous sclerosis 1
1455249_at	---	10 days neonate skin cDNA, RIKEN full-length enriched library, clone:4732480G...
1455248_at	0610011N22Rik	RIKEN cDNA 0610011N22 gene
1455235_x_at	Ldhb	lactate dehydrogenase B
1455234_at	B3galt1	UDP-Gal:betaGlcNAc beta 1,3-galactosyltransferase, polypeptide 1
1455231_s_at	---	---
1455230_at	Cacng4	calcium channel, voltage-dependent, gamma subunit 4
1455228_at	Whsc1	Wolf-Hirschhorn syndrome candidate 1 (human)
1455220_at	Frat2	frequently rearranged in advanced T-cell lymphomas 2
1455217_at	Lrig2	leucine-rich repeats and immunoglobulin-like domains 2
1455214_at	Mitf	microphthalmia-associated transcription factor
1455211_a_at	Timm13	translocase of inner mitochondrial membrane 13 homolog (yeast)
1455210_at	Zhx2	zinc fingers and homeoboxes protein 2
1455207_at	2410017P09Rik	RIKEN cDNA 2410017P09 gene
1455206_at	C130006E23	Hypothetical protein C130006E23
1455203_at	A930003A15Rik	RIKEN cDNA A930003A15 gene
1455199_at	AI429214	expressed sequence AI429214
1455196_s_at	AA987161	expressed sequence AA987161
1455188_at	Ephb1	Eph receptor B1
1455186_a_at	1190003J15Rik	RIKEN cDNA 1190003J15 gene
1455185_s_at	---	---
1455184_at	Mobkl1a	MOB1, Mps One Binder kinase activator-like 1A (yeast)
1455179_at	Mpp7	membrane protein, palmitoylated 7 (MAGUK p55 subfamily member 7)
1455177_at	Ahi1	Abelson helper integration site
1455176_a_at	Syt11	synaptotagmin XI
1455174_at	Rps19bp1	ribosomal protein S19 binding protein 1
1455172_at	AU020094	expressed sequence AU020094
1455169_at	Rab11fip2	RAB11 family interacting protein 2 (class I)
1455166_at	AW146430	expressed sequence AW146430
1455162_at	4922503N01Rik	RIKEN cDNA 4922503N01 gene
1455161_at	AI504432	expressed sequence AI504432
1455160_at	2610203C20Rik	RIKEN cDNA 2610203C20 gene
1455157_a_at	BC039210	cDNA sequence BC039210
1455154_at	Gli3	GLI-Kruppel family member GLI3
1455152_at	AI462493	expressed sequence AI462493
1455149_at	Sh3rf1	SH3 domain containing ring finger 1
1455147_at	---	PREDICTED: Mus musculus similar to KIAA1913 (LOC622645), mRNA
1455145_at	---	14, 17 days embryo head cDNA, RIKEN full-length enriched library, clone:32224...
1455143_at	Nlgn2	neuroligin 2
1455141_at	Tnrc6a	trinucleotide repeat containing 6a
1455139_at	AI851716	expressed sequence AI851716
1455135_at	2610014I16Rik	RIKEN cDNA 2610014I16 gene
1455128_x_at	Tnrc6a	trinucleotide repeat containing 6a
1455123_at	St18	suppression of tumorigenicity 18
1455121_at	Lcor	ligand dependent nuclear receptor corepressor
1455120_at	Gloxd1	glyoxalase domain containing 1
1455118_at	D9Ertd402e	DNA segment, Chr 9, ERATO Doi 402, expressed
1455115_a_at	Crb3	crumbs homolog 3 (Drosophila)
1455114_at	Ung2	uracil DNA glycosylase 2
1455108_at	Eif4e2	eukaryotic translation initiation factor 4E member 2
1455102_at	D330037H05Rik; LOC673040; L...	RIKEN cDNA D330037H05 gene; similar to La-related protein 4 (La ribonucleopro...
1455101_at	---	Mus musculus, clone IMAGE:2647821, mRNA
1455098_a_at	Vtn	vitronectin
1455096_at	---	---
1455095_at	Hist2h2be	histone 2, H2be
1455091_at	3222402P14Rik	RIKEN cDNA 3222402P14 gene
1455090_at	Angptl2	angiopoietin-like 2
1455087_at	D7Ertd715e	DNA segment, Chr 7, ERATO Doi 715, expressed
1455083_at	Atp11c	Atpase, class VI, type 11C
1455082_at	Cblb	Casitas B-lineage lymphoma b
1455080_at	Ppp1r16b	protein phosphatase 1, regulatory (inhibitor) subunit 16B
1455079_at	Dcun1d4	DCN1, defective in cullin neddylation 1, domain containing 4 (S. cerevisiae)
1455078_at	Hsp90aa1	Heat shock protein 90kDa alpha (cytosolic), class A member 1
1455077_a_at	Morf4l1; LOC433955; A730098...	mortality factor 4 like 1; similar to mortality factor 4 like 1 isoform b; RI...
1455072_at	Cep350	centrosomal protein 350
1455071_at	Zbtb7b	Vzinc finger and BTB domain containing 7B
1455070_at	Dcp2	DCP2 decapping enzyme homolog (S. cerevisiae)
1455068_at	Psd4	pleckstrin and Sec7 domain containing 4
1455065_x_at	Gnpda1; LOC231914; LOC667410	glucosamine-6-phosphate deaminase 1; similar to Glucosamine-6-phosphate isome...
1455064_at	Rab36	RAB36, member RAS oncogene family
1455063_at	4921513D11Rik; AW061290	RIKEN cDNA 4921513D11 gene; expressed sequence AW061290
1455057_at	Gmps	guanine monphosphate synthetase
1455056_at	Lmo7	LIM domain only 7
1455055_at	4930562D19Rik	RIKEN cDNA 4930562D19 gene
1455054_a_at	Tes3-ps; Dcun1d1	testis derived transcript 3, pseudogene; DCUN1D1 DCN1, defective in cullin ne...
1455051_at	Rnf31	ring finger protein 31
1455048_at	Igsf3	immunoglobulin superfamily, member 3
1455045_at	Srr	serine racemase
1455042_at	Tbl1x	Transducin (beta)-like 1 X-linked
1455037_at	Plxna2	plexin A2
1455034_at	Nr4a2	Nuclear receptor subfamily 4, group A, member 2
1455032_at	9630037P07Rik	RIKEN cDNA 9630037P07 gene
1455031_at	---	---
1455029_at	Kif21a	kinesin family member 21A
1455028_at	Mapt	microtubule-associated protein tau
1455027_at	Rufy3	RUN and FYVE domain containing 3
1455021_at	Gabbr1	gamma-aminobutyric acid (GABA-B) receptor, 1
1455020_at	Snx25	sorting nexin 25
1455019_x_at	Ckap4	cytoskeleton-associated protein 4
1455009_at	Cpd	carboxypeptidase D
1455008_at	Gna12	guanine nucleotide binding protein, alpha 12
1455006_at	2310016M24Rik	RIKEN cDNA 2310016M24 gene
1455002_at	Ptp4a1	protein tyrosine phosphatase 4a1
1454999_at	Phf21b	PHD finger protein 21B
1454996_at	Hsdl1	hydroxysteroid dehydrogenase like 1
1454987_a_at	H2-Ke6	H2-K region expressed gene 6
1454983_at	AI465301	expressed sequence AI465301
1454979_at	Diap1; LOC671545	diaphanous homolog 1 (Drosophila); similar to Protein diaphanous homolog 1 (D...
1454978_at	Ttyh3	tweety homolog 3 (Drosophila)
1454971_x_at	Tsc22d1	TSC22 domain family, member 1
1454965_at	D430039N05Rik	RIKEN cDNA D430039N05 gene
1454963_at	E430028B21Rik	RIKEN cDNA E430028B21 gene
1454961_at	Synj1	synaptojanin 1
1454960_at	Smad3	MAD homolog 3 (Drosophila)
1454958_at	Gsk3b	glycogen synthase kinase 3 beta
1454953_at	Rnf157	ring finger protein 157
1454952_s_at	B130055D15Rik	RIKEN cDNA B130055D15 gene
1454951_at	Zfp606	zinc finger protein 606
1454946_at	Mybl2	myeloblastosis oncogene-like 2
1454942_at	Niban	niban protein
1454937_at	B630005N14Rik	RIKEN cDNA B630005N14 gene
1454931_at	Cri2	CREBBP/EP300 inhibitory protein 2
1454927_at	Zfp41	zinc finger protein 41
1454925_x_at	Mdh1	malate dehydrogenase 1, NAD (soluble)
1454923_at	AW214353	expressed sequence AW214353
1454922_at	AI553587	expressed sequence AI553587
1454920_at	Uhrf2	ubiquitin-like, containing PHD and RING finger domains 2
1454917_at	AU045404	expressed sequence AU045404
1454915_at	Rab3gap2	RAB3 GTPase activating protein subunit 2
1454905_at	Ibtk	inhibitor of Bruton agammaglobulinemia tyrosine kinase
1454904_at	Mtm1	X-linked myotubular myopathy gene 1
1454903_at	Ngfr	nerve growth factor receptor (TNFR superfamily, member 16)
1454901_at	6430570G24	Hypothetical protein 6430570G24
1454900_s_at	Phr1	pam, highwire, rpm 1
1454896_at	---	---
1454894_at	Smurf2	SMAD specific E3 ubiquitin protein ligase 2
1454888_at	Pfdn4	prefoldin 4
1454886_x_at	---	---
1454885_at	BC063263	cDNA sequence BC063263
1454884_at	Btbd4	BTB (POZ) domain containing 4
1454881_s_at	Upk3b	uroplakin 3B
1454879_s_at	1700052N19Rik	RIKEN cDNA 1700052N19 gene
1454878_at	2310047C04Rik	RIKEN cDNA 2310047C04 gene
1454874_at	Btbd7	BTB (POZ) domain containing 7
1454871_at	Rbm15b	RNA binding motif protein 15B
1454867_at	Mn1	meningioma 1
1454866_s_at	Clic6	chloride intracellular channel 6
1454863_at	Ankrd11	ankyrin repeat domain 11
1454861_at	Txlna	taxilin alpha
1454858_x_at	Mettl7a	methyltransferase like 7A
1454857_at	Rnf122	ring finger protein 122
1454852_at	Sp1	trans-acting transcription factor 1
1454851_at	Nr2c2	nuclear receptor subfamily 2, group C, member 2
1454843_at	Prps2	phosphoribosyl pyrophosphate synthetase 2
1454841_at	4921511H13Rik	RIKEN cDNA 4921511H13 gene
1454836_at	Tmem18	transmembrane protein 18
1454834_at	Nfib	nuclear factor I/B
1454831_at	Foxn2	forkhead box N2
1454830_at	Fbn2	fibrillin 2
1454824_s_at	Mtus1	mitochondrial tumor suppressor 1
1454822_x_at	Apcdd1	adenomatosis polyposis coli down-regulated 1
1454819_at	---	---
1454817_at	Utp18	UTP18, small subunit (SSU) processome component, homolog (yeast)
1454814_s_at	AU021838	expressed sequence AU021838
1454810_s_at	AI315068	expressed sequence AI315068
1454808_at	Efha1	EF hand domain family A1
1454807_a_at	Snx12	sorting nexin 12
1454806_at	D12Ertd553e	DNA segment, Chr 12, ERATO Doi 553, expressed
1454803_a_at	Hdac11	histone deacetylase 11
1454802_x_at	Arih2	ariadne homolog 2 (Drosophila)
1454800_at	Morn2	MORN repeat containing 2
1454798_at	Armet	Arginine-rich, mutated in early stage tumors
1454797_at	Tmem55b	transmembrane protein 55b
1454794_at	Spast	spastin
1454792_s_at	Sephs1	selenophosphate synthetase 1
1454780_at	Galntl4	UDP-N-acetyl-alpha-D-galactosamine:polypeptide N-acetylgalactosaminyltransfer...
1454779_s_at	C230052I12Rik	RIKEN cDNA C230052I12 gene
1454776_at	Ehmt1	euchromatic histone methyltransferase 1
1454774_at	Zfp445	zinc finger protein 445
1454773_at	Rxra	retinoid X receptor alpha
1454771_at	---	---
1454767_at	D2Bwg1423e	DNA segment, Chr 2, Brigham & Women's Genetics 1423 expressed
1454765_at	Gtf3c3	general transcription factor IIIC, polypeptide 3
1454764_s_at	Slc38a1	solute carrier family 38, member 1
1454761_at	BC005764	cDNA sequence BC005764
1454758_a_at	Tsc22d1	TSC22 domain family, member 1
1454752_at	LOC380843; LOC638266; LOC66...	similar to RNA binding motif protein 24; similar to RNA binding motif protein...
1454748_at	Naprt1	nicotinate phosphoribosyltransferase domain containing 1
1454747_a_at	Klhdc3	kelch domain containing 3
1454746_at	Plekhm1	pleckstrin homology domain containing, family M (with RUN domain) member 1
1454744_at	F630043A04Rik	RIKEN cDNA F630043A04 gene
1454743_at	Nup205	nucleoporin 205
1454742_at	Rasgef1b	RasGEF domain family, member 1B
1454741_s_at	Tmem164	transmembrane protein 164
1454740_at	Mib1	mindbomb homolog 1 (Drosophila)
1454736_at	Ankrd57	ankyrin repeat domain 57
1454731_at	Myo10	myosin X
1454730_at	4932414K18Rik	RIKEN cDNA 4932414K18 gene
1454728_s_at	Atp8a1	ATPase, aminophospholipid transporter (APLT), class I, type 8A, member 1
1454726_s_at	AW456874	expressed sequence AW456874
1454724_x_at	5730446C15Rik	RIKEN cDNA 5730446C15 gene
1454723_at	1110033M05Rik	RIKEN cDNA 1110033M05 gene
1454718_at	Nagpa	N-acetylglucosamine-1-phosphodiester alpha-N-acetylglucosaminidase
1454717_at	Ankrd27	Ankyrin repeat domain 27 (VPS9 domain)
1454715_at	0710005M24Rik	RIKEN cDNA 0710005M24 gene
1454712_at	Mcart1	mitochondrial carrier triple repeat 1
1454711_at	Trio	triple functional domain (PTPRF interacting)
1454709_at	Tmem64	transmembrane protein 64
1454704_at	Scarb2	scavenger receptor class B, member 2
1454703_x_at	Snord22	small nucleolar RNA, C/D box 22
1454698_at	Ptplad1	protein tyrosine phosphatase-like A domain containing 1
1454696_at	Gnb1	guanine nucleotide binding protein, beta 1
1454691_at	Nrxn1	neurexin I
1454681_at	Rbm35a	RNA binding motif protein 35A
1454680_at	D5Ertd579e	DNA segment, Chr 5, ERATO Doi 579, expressed
1454677_at	Timp2	tissue inhibitor of metalloproteinase 2
1454675_at	Thra	thyroid hormone receptor alpha
1454674_at	Fez1	fasciculation and elongation protein zeta 1 (zygin I)
1454673_at	---	---
1454672_at	---	---
1454669_at	Tmem11	transmembrane protein 11
1454667_at	Snx8	sorting nexin 8
1454659_at	Dctd	dCMP deaminase
1454658_at	Ilvbl	ilvB (bacterial acetolactate synthase)-like
1454657_s_at	Mak10	MAK10 homolog, amino-acid N-acetyltransferase subunit, (S. cerevisiae)
1454653_at	Cpne9	copine family member IX
1454650_at	Trim35	tripartite motif-containing 35
1454648_s_at	D10Wsu102e	DNA segment, Chr 10, Wayne State University 102, expressed
1454647_at	Acad11	acyl-Coenzyme A dehydrogenase family, member 11
1454644_at	6330569M22Rik	RIKEN cDNA 6330569M22 gene
1454642_a_at	Commd3	COMM domain containing 3
1454641_at	Cggbp1	CGG triplet repeat binding protein 1
1454637_at	Klhl8	kelch-like 8 (Drosophila)
1454630_at	Samd14	sterile alpha motif domain containing 14
1454628_at	A930037G23Rik	RIKEN cDNA A930037G23 gene
1454625_at	Phf6	PHD finger protein 6
1454624_at	Dennd2a	DENN/MADD domain containing 2A
1454623_at	Cpa2	carboxypeptidase A2, pancreatic
1454616_at	5730410I19Rik	RIKEN cDNA 5730410I19 gene
1454614_at	1810013D10Rik	RIKEN cDNA 1810013D10 gene
1454613_at	Dpysl3	dihydropyrimidinase-like 3
1454609_x_at	6430527G18Rik	RIKEN cDNA 6430527G18 gene
1454608_x_at	Ttr	transthyretin
1454606_at	4933426M11Rik	RIKEN cDNA 4933426M11 gene
1454604_s_at	Tspan12	tetraspanin 12
1454592_at	9430012M22Rik	RIKEN cDNA 9430012M22 gene
1454474_at	4933433M23Rik	RIKEN cDNA 4933433M23 gene
1454424_at	2610040L17Rik	RIKEN cDNA 2610040L17 gene
1454334_at	2810409C01Rik	RIKEN cDNA 2810409C01 gene
1454301_at	2900073C17Rik	RIKEN cDNA 2900073C17 gene
1454280_at	4931406H21Rik	RIKEN cDNA 4931406H21 gene
1454263_at	Gscl	goosecoid-like
1454254_s_at	1600029D21Rik	RIKEN cDNA 1600029D21 gene
1454247_a_at	Gpa33	glycoprotein A33 (transmembrane)
1454243_at	Ick	intestinal cell kinase
1454235_a_at	Ing5	inhibitor of growth family, member 5
1454231_a_at	Rpgrip1	retinitis pigmentosa GTPase regulator interacting protein 1
1454228_a_at	Ccdc77	coiled-coil domain containing 77
1454215_at	2410007B07Rik	RIKEN cDNA 2410007B07 gene
1454214_a_at	2410019A14Rik	RIKEN cDNA 2410019A14 gene
1454197_a_at	Ccdc86	coiled-coil domain containing 86
1454186_a_at	2310051N18Rik	RIKEN cDNA 2310051N18 gene
1454183_at	3100004P22Rik	RIKEN cDNA 3100004P22 gene
1454180_at	Armc2	armadillo repeat containing 2
1454138_a_at	Stk31	serine threonine kinase 31
1454137_s_at	Hfe2	hemochromatosis type 2 (juvenile) (human homolog)
1454120_a_at	Pcgf6	polycomb group ring finger 6
1454114_a_at	4933425K02Rik	RIKEN cDNA 4933425K02 gene
1454112_a_at	Cep27	centrosomal protein 27
1454104_a_at	Slc16a9	solute carrier family 16 (monocarboxylic acid transporters), member 9
1454086_a_at	Lmo2	LIM domain only 2
1454079_at	4933400F03Rik	RIKEN cDNA 4933400F03 gene
1454075_s_at	Nudt13	nudix (nucleoside diphosphate linked moiety X)-type motif 13
1454066_at	Mina	myc induced nuclear antigen
1454064_a_at	Rnf138	ring finger protein 138
1454052_at	Hormad2	HORMA domain containing 2
1454051_at	2600011E07Rik	RIKEN cDNA 2600011E07 gene
1454046_x_at	Pgs1	phosphatidylglycerophosphate synthase 1
1454036_a_at	Usp15	ubiquitin specific peptidase 15
1454018_at	Tlk2	tousled-like kinase 2 (Arabidopsis)
1454008_at	Prmt3	protein arginine N-methyltransferase 3
1454006_a_at	Ubxd6	UBX domain containing 6
1453972_x_at	Pparbp	peroxisome proliferator activated receptor binding protein
1453954_a_at	Mrps5	mitochondrial ribosomal protein S5
1453951_a_at	D19Ertd652e; LOC677118	DNA segment, Chr 19, ERATO Doi 652, expressed; similar to DNA segment, Chr 19...
1453933_at	4933435E02Rik	RIKEN cDNA 4933435E02 gene
1453886_a_at	Slc25a26	solute carrier family 25 (mitochondrial carrier, phosphate carrier), member 26
1453865_a_at	Otud5	OTU domain containing 5
1453863_at	3300002P09Rik	RIKEN cDNA 3300002P09 gene
1453851_a_at	Gadd45g	growth arrest and DNA-damage-inducible 45 gamma
1453840_at	Pabpc1	poly A binding protein, cytoplasmic 1
1453833_a_at	Rnaseh1	ribonuclease H1
1453808_at	2210416O15Rik	RIKEN cDNA 2210416O15 gene
1453799_at	9430038I01Rik	RIKEN cDNA 9430038I01 gene
1453791_at	2810449C10Rik	RIKEN cDNA 2810449C10 gene
1453783_at	Pura	purine rich element binding protein A
1453771_at	Gulp1	GULP, engulfment adaptor PTB domain containing 1
1453768_a_at	5430432M24Rik	RIKEN cDNA 5430432M24 gene
1453767_a_at	Nt5m	5',3'-nucleotidase, mitochondrial
1453757_at	Herc5	hect domain and RLD 5
1453753_at	Dtl	denticleless homolog (Drosophila)
1453728_a_at	Mrps17	mitochondrial ribosomal protein S17
1453721_a_at	Slc31a2	solute carrier family 31, member 2
1453689_at	Fance	Fanconi anemia, complementation group E
1453677_a_at	Derl3	Der1-like domain family, member 3
1453674_at	Gcnt2	glucosaminyl (N-acetyl) transferase 2, I-branching enzyme
1453668_at	3110052M02Rik	RIKEN cDNA 3110052M02 gene
1453651_a_at	Brp44l	brain protein 44-like
1453649_at	C030039L03Rik	RIKEN cDNA C030039L03 gene
1453628_s_at	Lrrc2	leucine rich repeat containing 2
1453624_at	C430046K18Rik	RIKEN cDNA C430046K18 gene
1453623_a_at	Rad23a	RAD23a homolog (S. cerevisiae)
1453622_s_at	Mllt3	myeloid/lymphoid or mixed lineage-leukemia translocation to 3 homolog (Drosop...
1453600_at	Ccdc18	coiled-coil domain containing 18
1453596_at	Id2	inhibitor of DNA binding 2
1453581_at	Cep170	centrosomal protein 170
1453576_at	Nipbl	Nipped-B homolog (Drosophila)
1453572_a_at	Plp2	proteolipid protein 2
1453571_at	Depdc6	DEP domain containing 6
1453562_a_at	Nmral1	NmrA-like family domain containing 1
1453558_at	4930504H06Rik	RIKEN cDNA 4930504H06 gene
1453544_at	Dmrtc1c; LOC668357	DMRT-like family C1c; similar to doublesex and mab-3 related transcription fa...
1453527_a_at	Neurl	neuralized-like homolog (Drosophila)
1453514_at	Gpm6b	glycoprotein m6b
1453510_s_at	4930589M24Rik	RIKEN cDNA 4930589M24 gene
1453485_s_at	1110005A03Rik	RIKEN cDNA 1110005A03 gene
1453478_at	Pou3f2	POU domain, class 3, transcription factor 2
1453474_at	1300007F04Rik	RIKEN cDNA 1300007F04 gene
1453461_at	Fxc1	fractured callus expressed transcript 1
1453458_at	9430019C24Rik	RIKEN cDNA 9430019C24 gene
1453446_at	6430411K18Rik	RIKEN cDNA 6430411K18 gene
1453442_at	2310043M15Rik	RIKEN cDNA 2310043M15 gene
1453434_at	1110019D14Rik	RIKEN cDNA 1110019D14 gene
1453433_at	2600001A11Rik	RIKEN cDNA 2600001A11 gene
1453430_at	2010315L10Rik	RIKEN cDNA 2010315L10 gene
1453422_a_at	1110020G09Rik	RIKEN cDNA 1110020G09 gene
1453421_at	Srr	serine racemase
1453419_at	2900078C09Rik	RIKEN cDNA 2900078C09 gene
1453413_at	Gnas	GNAS (guanine nucleotide binding protein, alpha stimulating) complex locus
1453412_a_at	Sec14l1	SEC14-like 1 (S. cerevisiae)
1453392_at	1810054D07Rik	RIKEN cDNA 1810054D07 gene
1453386_at	Tusc1	tumor suppressor candidate 1
1453381_at	C030033M12Rik	RIKEN cDNA C030033M12 gene
1453365_at	Rabgap1l	RAB GTPase activating protein 1-like
1453355_at	Wnk2	WNK lysine deficient protein kinase 2
1453354_at	Ndufs1	NADH dehydrogenase (ubiquinone) Fe-S protein 1
1453344_at	1810032O08Rik	RIKEN cDNA 1810032O08 gene
1453332_at	2410002O22Rik	RIKEN cDNA 2410002O22 gene
1453329_s_at	Tcba1	T-cell lymphoma breakpoint associated target 1
1453326_at	3300001A09Rik; LOC244911	RIKEN cDNA 3300001A09 gene; similar to 3300001A09Rik protein
1453318_at	Tmem102	transmembrane protein 102
1453317_a_at	Khdrbs3	KH domain containing, RNA binding, signal transduction associated 3
1453313_at	Sesn3	sestrin 3
1453304_s_at	Ly6e	lymphocyte antigen 6 complex, locus E
1453302_at	Tmem81	transmembrane protein 81
1453295_at	Asxl2	additional sex combs like 2 (Drosophila)
1453289_at	Eif2c4	eukaryotic translation initiation factor 2C, 4
1453288_at	Atf6	activating transcription factor 6
1453286_at	Plxna2	plexin A2
1453283_at	Pgm1	phosphoglucomutase 1
1453271_at	Phf14	PHD finger protein 14
1453270_a_at	Phf14	PHD finger protein 14
1453267_at	Atbf1	AT motif binding factor 1
1453266_at	---	---
1453264_at	Marveld3	MARVEL (membrane-associating) domain containing 3
1453257_at	Agpat5	1-acylglycerol-3-phosphate O-acyltransferase 5 (lysophosphatidic acid acyltra...
1453255_at	Slc43a1	solute carrier family 43, member 1
1453249_a_at	Tex21	testis expressed gene 21
1453247_at	Zfp618; LOC667396	zinc fingerprotein 618; similar to zinc finger protein 618
1453246_at	Rab39b	RAB39B, member RAS oncogene family
1453223_s_at	Dppa2	developmental pluripotency associated 2
1453222_at	Gse1	genetic suppressor element 1
1453219_a_at	2410004F06Rik	RIKEN cDNA 2410004F06 gene
1453209_at	Brf1	BRF1 homolog, subunit of RNA polymerase III transcription initiation factor I...
1453208_at	2700089E24Rik	RIKEN cDNA 2700089E24 gene
1453200_at	Rai1	retinoic acid induced 1
1453197_at	Med25	mediator of RNA polymerase II transcription, subunit 25 homolog (yeast)
1453186_at	5730406M06Rik	RIKEN cDNA 5730406M06 gene
1453182_a_at	Smpd4	sphingomyelin phosphodiesterase 4
1453172_at	Stch	stress 70 protein chaperone, microsome-associated, human homolog
1453169_a_at	Gtf2h1	general transcription factor II H, polypeptide 1
1453165_at	Mettl4	methyltransferase like 4
1453160_at	Thrap1	thyroid hormone receptor associated protein 1
1453149_at	Slc25a32	solute carrier family 25, member 32
1453145_at	4933439C20Rik	RIKEN cDNA 4933439C20 gene
1453144_at	4933439C20Rik	RIKEN cDNA 4933439C20 gene
1453140_at	9030612M13Rik	RIKEN cDNA 9030612M13 gene
1453134_at	Pik3ca	phosphatidylinositol 3-kinase, catalytic, alpha polypeptide
1453133_at	Slc25a31	solute carrier family 25 (mitochondrial carrier; adenine nucleotide transloca...
1453129_a_at	Rgs12	regulator of G-protein signaling 12
1453127_at	Ppm1j	protein phosphatase 1J
1453125_at	Sox11	SRY-box containing gene 11
1453122_at	4921533L14Rik	RIKEN cDNA 4921533L14 gene
1453120_at	Txndc13	thioredoxin domain containing 13
1453118_s_at	Rpl22	ribosomal protein L22
1453117_at	Surf2	surfeit gene 2
1453114_at	Nol9	nucleolar protein 9
1453111_a_at	D11Ertd333e	DNA segment, Chr 11, ERATO Doi 333, expressed
1453110_at	Wdr51b	WD repeat domain 51B
1453106_a_at	Rnmt	RNA (guanine-7-) methyltransferase
1453102_at	Flrt3	fibronectin leucine rich transmembrane protein 3
1453095_at	Rab10	RAB10, member RAS oncogene family
1453091_s_at	Letmd1	LETM1 domain containing 1
1453084_s_at	Col22a1	collagen, type XXII, alpha 1
1453078_at	8430408J07Rik	RIKEN cDNA 8430408J07 gene
1453072_at	Gpr160	G protein-coupled receptor 160
1453071_s_at	Kdelc2	KDEL (Lys-Asp-Glu-Leu) containing 2
1453067_at	2610040C18Rik	RIKEN cDNA 2610040C18 gene
1453065_at	Aldh5a1	aldhehyde dehydrogenase family 5, subfamily A1
1453064_at	5730466H23Rik	RIKEN cDNA 5730466H23 gene
1453063_at	Cltb	clathrin, light polypeptide (Lcb)
1453060_at	Rgs8	regulator of G-protein signaling 8
1453055_at	Sema6d	sema domain, transmembrane domain (TM), and cytoplasmic domain, (semaphorin) 6D
1453052_at	3110005G23Rik	RIKEN cDNA 3110005G23 gene
1453049_at	6620401M08Rik	RIKEN cDNA 6620401M08 gene
1453048_at	Nhlrc2	NHL repeat containing 2
1453045_at	4921537D05Rik	RIKEN cDNA 4921537D05 gene
1453041_at	Trp53i5	Trp53 inducible protein 5
1453037_at	---	---
1453034_at	Zfp251	zinc finger protein 251
1453019_at	Nvl	nuclear VCP-like
1453018_at	Nvl	nuclear VCP-like
1453014_a_at	Sec31l1	SEC31-like 1 (S. cerevisiae)
1453012_at	Tsc22d2	TSC22 domain family 2
1453011_at	Bdh2	3-hydroxybutyrate dehydrogenase, type 2
1453007_at	3110082I17Rik	RIKEN cDNA 3110082I17 gene
1453006_at	2610306H15Rik	RIKEN cDNA 2610306H15 gene
1453004_at	3110004L20Rik	RIKEN cDNA 3110004L20 gene
1453002_at	Sox11	SRY-box containing gene 11
1453001_at	Dleu8	deleted in lymphocytic leukemia 8
1453000_at	Camsap1l1	calmodulin regulated spectrin-associated protein 1-like 1
1452996_a_at	Aven	apoptosis, caspase activation inhibitor
1452995_at	Nudt17	nudix (nucleoside diphosphate linked moiety X)-type motif 17
1452987_at	Josd3	Josephin domain containing 3
1452982_at	Igf1r	insulin-like growth factor I receptor
1452981_at	Cntn1	contactin 1
1452979_at	2610110G12Rik	RIKEN cDNA 2610110G12 gene
1452977_at	Zhx3	zinc fingers and homeoboxes 3
1452974_at	Nol8	nucleolar protein 8
1452973_at	Ppm1k	protein phosphatase 1K (PP2C domain containing)
1452972_at	Ttc32	tetratricopeptide repeat domain 32
1452967_at	1700006H03Rik	RIKEN cDNA 1700006H03 gene
1452963_at	9530077C05Rik	RIKEN cDNA 9530077C05 gene
1452961_at	1200009O22Rik	RIKEN cDNA 1200009O22 gene
1452958_at	Asphd2	aspartate beta-hydroxylase domain containing 2
1452954_at	Ube2c	ubiquitin-conjugating enzyme E2C
1452949_at	Polr3b	polymerase (RNA) III (DNA directed) polypeptide B
1452947_at	Gprc5c	G protein-coupled receptor, family C, group 5, member C
1452942_at	Tmem65	transmembrane protein 65
1452935_at	LOC546143	hypothetical protein LOC546143
1452932_at	Zbtb7a	zinc finger and BTB domain containing 7a
1452929_at	Rsn	restin (Reed-Steinberg cell-expressed intermediate filament-associated protein)
1452928_at	Abi3	ABI gene family, member 3
1452921_at	B130050I23Rik	RIKEN cDNA B130050I23 gene
1452918_at	D19Ertd737e	DNA segment, Chr 19, ERATO Doi 737, expressed
1452917_at	Rfc5	replication factor C (activator 1) 5
1452915_at	Prkar2a	protein kinase, cAMP dependent regulatory, type II alpha
1452913_at	Pcp4l1	Purkinje cell protein 4-like 1
1452908_at	Dip2a	DIP2 disco-interacting protein 2 homolog A (Drosophila)
1452901_at	Creb1	cAMP responsive element binding protein 1
1452897_at	Cdc2l5	cell division cycle 2-like 5 (cholinesterase-related cell division controller)
1452894_at	Elavl4	ELAV (embryonic lethal, abnormal vision, Drosophila)-like 4 (Hu antigen D)
1452893_s_at	1110065P19Rik; 2310040A07Rik	RIKEN cDNA 1110065P19 gene; RIKEN cDNA 2310040A07 gene
1452889_at	2310007H09Rik	RIKEN cDNA 2310007H09 gene
1452884_at	Sfrs2ip	splicing factor, arginine/serine-rich 2, interacting protein
1452883_a_at	2310002J21Rik	RIKEN cDNA 2310002J21 gene
1452881_at	4833427B12Rik	RIKEN cDNA 4833427B12 gene
1452880_at	Znhit3	zinc finger, HIT type 3
1452879_at	Synpo2	synaptopodin 2
1452878_at	Prkce	protein kinase C, epsilon
1452873_at	5830415F09Rik	RIKEN cDNA 5830415F09 gene
1452872_at	2900054D09Rik	RIKEN cDNA 2900054D09 gene
1452871_at	Neil1	nei endonuclease VIII-like 1 (E. coli)
1452865_at	Lrrc27	leucine rich repeat containing 27
1452863_at	1700003F12Rik	RIKEN cDNA 1700003F12 gene
1452860_at	Fbxl17	F-box and leucine-rich repeat protein 17
1452858_at	Elavl1	ELAV (embryonic lethal, abnormal vision, Drosophila)-like 1 (Hu antigen R)
1452854_at	---	---
1452852_at	Twistnb	TWIST neighbor
1452848_at	Gpr178	G protein-coupled receptor 178
1452847_at	2410008K03Rik	RIKEN cDNA 2410008K03 gene
1452846_at	Ppfia4	protein tyrosine phosphatase, receptor type, f polypeptide (PTPRF), interacti...
1452844_at	Pou6f1	POU domain, class 6, transcription factor 1
1452843_at	Il6st	interleukin 6 signal transducer
1452841_at	Pgm2l1	phosphoglucomutase 2-like 1
1452839_at	Dph5	DPH5 homolog (S. cerevisiae)
1452838_at	Ddx10	DEAD (Asp-Glu-Ala-Asp) box polypeptide 10
1452837_at	Lpin2	lipin 2
1452836_at	Lpin2	lipin 2
1452833_at	Rapgef2	Rap guanine nucleotide exchange factor (GEF) 2
1452831_s_at	Ppat	phosphoribosyl pyrophosphate amidotransferase
1452828_at	Fbxo21	F-box only protein 21
1452825_at	5330410G16Rik	RIKEN cDNA 5330410G16 gene
1452819_at	Lphn3	latrophilin 3
1452818_at	Ttf2	transcription termination factor, RNA polymerase II
1452817_at	Smyd3	SET and MYND domain containing 3
1452811_at	Atic	5-aminoimidazole-4-carboxamide ribonucleotide formyltransferase/IMP cyclohydr...
1452808_at	Snupn	snurportin 1
1452799_at	2310009E04Rik	RIKEN cDNA 2310009E04 gene
1452798_s_at	Mapk1ip1	mitogen activated protein kinase 1 interacting protein 1
1452797_at	Fastkd3	FAST kinase domains 3
1452796_at	Def6	differentially expressed in FDCP 6
1452795_at	1110008B24Rik	RIKEN cDNA 1110008B24 gene
1452792_at	Dzip1	DAZ interacting protein 1
1452790_x_at	Ndufa3	NADH dehydrogenase (ubiquinone) 1 alpha subcomplex, 3
1452789_at	Snn	stannin
1452777_a_at	Nub1	negative regulator of ubiquitin-like proteins 1
1452776_a_at	Nub1	negative regulator of ubiquitin-like proteins 1
1452774_at	Hnrpa3	heterogeneous nuclear ribonucleoprotein A3
1452769_at	3732413I11Rik	RIKEN cDNA 3732413I11 gene
1452765_at	LOC674308	similar to solute carrier family 39 (zinc transporter), member 9
1452764_at	Socs6	suppressor of cytokine signaling 6
1452763_at	Nipa1	non imprinted in Prader-Willi/Angelman syndrome 1 homolog (human)
1452762_at	8430436O14Rik	RIKEN cDNA 8430436O14 gene
1452756_at	0610009J22Rik	RIKEN cDNA 0610009J22 gene
1452754_at	Creld2	cysteine-rich with EGF-like domains 2
1452753_at	Foxk2	forkhead box K2
1452751_at	Ebf3	early B-cell factor 3
1452746_at	Atp13a2	ATPase type 13A2
1452745_at	1810044A24Rik	RIKEN cDNA 1810044A24 gene
1452743_at	---	---
1452740_at	Myh10	myosin, heavy polypeptide 10, non-muscle
1452739_at	Fbxo7	F-box only protein 7
1452738_at	Stoml1	stomatin-like 1
1452736_at	R3hcc1	R3H domain and coiled-coil containing 1
1452733_at	Pank2	pantothenate kinase 2 (Hallervorden-Spatz syndrome)
1452730_at	1110033J19Rik	RIKEN cDNA 1110033J19 gene
1452725_a_at	Rnaseh2a	ribonuclease H2, large subunit
1452721_a_at	Ccdc53	coiled-coil domain containing 53
1452714_at	Tanc1	tetratricopeptide repeat, ankyrin repeat and coiled-coil containing 1
1452710_at	Rpusd4	RNA pseudouridylate synthase domain containing 4
1452700_s_at	Kbtbd7	kelch repeat and BTB (POZ) domain containing 7
1452698_at	Tsfm	Ts translation elongation factor, mitochondrial
1452696_a_at	4933439C10Rik	RIKEN cDNA 4933439C10 gene
1452694_at	Ihpk1	inositol hexaphosphate kinase 1
1452687_at	Dus2l	dihydrouridine synthase 2-like (SMM1, S. cerevisiae)
1452683_at	Dnajc8; LOC669266	DnaJ (Hsp40) homolog, subfamily C, member 8; similar to DnaJ (Hsp40) homolog,...
1452681_at	Dtymk	deoxythymidylate kinase
1452679_at	Tubb2b	tubulin, beta 2b
1452676_a_at	Pnpt1	polyribonucleotide nucleotidyltransferase 1
1452669_at	2810012G03Rik	RIKEN cDNA 2810012G03 gene
1452668_x_at	Rab2b	RAB2B, member RAS oncogene family
1452667_at	Rab2b	RAB2B, member RAS oncogene family
1452666_a_at	Tmcc2	transmembrane and coiled-coil domains 2
1452665_at	Ttc27	tetratricopeptide repeat domain 27
1452664_a_at	Tm7sf3	transmembrane 7 superfamily member 3
1452662_a_at	Eif2s1	eukaryotic translation initiation factor 2, subunit 1 alpha
1452659_at	Dek	DEK oncogene (DNA binding)
1452657_at	Ap1s2	adaptor-related protein complex 1, sigma 2 subunit
1452650_at	Trim62	tripartite motif-containing 62
1452646_at	Trp53inp2	tumor protein p53 inducible nuclear protein 2
1452643_at	Grhl2	grainyhead-like 2 (Drosophila)
1452642_at	Tmem16f	Transmembrane protein 16F
1452639_at	Enpp4	ectonucleotide pyrophosphatase/phosphodiesterase 4
1452636_x_at	Gtpbp5	GTP binding protein 5
1452635_x_at	Josd3	Josephin domain containing 3
1452633_s_at	LOC637741	hypothetical protein LOC637741
1452626_a_at	1810014F10Rik	RIKEN cDNA 1810014F10 gene
1452625_at	Kctd2	potassium channel tetramerisation domain containing 2
1452617_at	Ssbp1	single-stranded DNA binding protein 1
1452612_at	Zfp294	zinc finger protein 294
1452610_at	Zfp99	zinc finger protein 99
1452609_at	1190005I06Rik	RIKEN cDNA 1190005I06 gene
1452608_at	Mycbp	c-myc binding protein
1452606_at	Mnd1	meiotic nuclear divisions 1 homolog (S. cerevisiae)
1452585_at	Mrps28	mitochondrial ribosomal protein S28
1452583_s_at	Galm	galactose mutarotase
1452582_at	Galm	galactose mutarotase
1452580_a_at	Mrpl21	mitochondrial ribosomal protein L21
1452573_a_at	Sr278	stretch responsive protein 278
1452533_at	Ryr3	ryanodine receptor 3
1452532_x_at	Ceacam1	CEA-related cell adhesion molecule 1
1452526_a_at	Pax6	paired box gene 6
1452524_a_at	Elavl3	ELAV (embryonic lethal, abnormal vision, Drosophila)-like 3 (Hu antigen C)
1452523_a_at	4930527D15Rik	RIKEN cDNA 4930527D15 gene
1452514_a_at	Kit	kit oncogene
1452513_a_at	Fanca	Fanconi anemia, complementation group A
1452510_at	Pax7	paired box gene 7
1452482_at	Erbb3	v-erb-b2 erythroblastic leukemia viral oncogene homolog 3 (avian)
1452461_a_at	Gnptab	N-acetylglucosamine-1-phosphate transferase, alpha and beta subunits
1452454_at	Sdad1	SDA1 domain containing 1
1452449_at	Hmbox1	homeobox containing 1
1452446_a_at	2010008E23Rik	RIKEN cDNA 2010008E23 gene
1452444_at	Napb	N-ethylmaleimide sensitive fusion protein attachment protein beta
1452443_s_at	Helz	helicase with zinc finger domain
1452441_at	Phf3	PHD finger protein 3
1452440_at	Tnfsf12; Tnfsf12-tnfsf13	tumor necrosis factor (ligand) superfamily, member 12; tumor necrosis factor ...
1452434_s_at	Dgcr6	DiGeorge syndrome critical region gene 6
1452432_at	Tfpi	tissue factor pathway inhibitor
1452429_s_at	Abcf1	ATP-binding cassette, sub-family F (GCN20), member 1
1452424_at	Gpr23	G protein-coupled receptor 23
1452414_s_at	Ccdc86	coiled-coil domain containing 86
1452413_at	C230081A13Rik	RIKEN cDNA C230081A13 gene
1452409_at	Gltscr2	glioma tumor suppressor candidate region gene 2
1452398_at	Plce1	phospholipase C, epsilon 1
1452397_at	2810474O19Rik	RIKEN cDNA 2810474O19 gene
1452388_at	Hspa1a	heat shock protein 1A
1452386_at	Sall3	sal-like 3 (Drosophila)
1452385_at	Usp53	ubiquitin specific peptidase 53
1452384_at	Enpp3	ectonucleotide pyrophosphatase/phosphodiesterase 3
1452380_at	Epha7	Eph receptor A7
1452369_at	Magi1	membrane associated guanylate kinase, WW and PDZ domain containing 1
1452364_at	Suz12	suppressor of zeste 12 homolog (Drosophila)
1452357_at	Gp1bb; Sept5	glycoprotein Ib, beta polypeptide; septin 5
1452356_at	Iqcc	IQ motif containing C
1452339_at	Adamts7	a disintegrin-like and metallopeptidase (reprolysin type) with thrombospondin...
1452338_s_at	Itsn1	intersectin 1 (SH3 domain protein 1A)
1452337_at	4930427A07Rik	RIKEN cDNA 4930427A07 gene
1452331_s_at	Qser1	glutamine and serine rich 1
1452324_at	Pvt1	plasmacytoma variant translocation 1
1452323_at	Spryd3	SPRY domain containing 3
1452320_at	Lrp2	low density lipoprotein receptor-related protein 2
1452318_a_at	Hspa1b	heat shock protein 1B
1452313_at	5930416I19Rik	RIKEN cDNA 5930416I19 gene
1452310_at	Tada2l	transcriptional adaptor 2 (ADA2 homolog, yeast)-like
1452309_at	Cgnl1; LOC677485	cingulin-like 1; similar to cingulin-like 1 isoform 1
1452307_at	Cables2	Cdk5 and Abl enzyme substrate 2
1452299_at	Wwp1	WW domain containing E3 ubiquitin protein ligase 1
1452296_at	Slit3	slit homolog 3 (Drosophila)
1452294_at	Pcdh1	protocadherin 1
1452289_a_at	Rnf135	ring finger protein 135
1452287_at	---	Mus musculus, clone IMAGE:4527696, mRNA
1452284_at	Ptprz1	protein tyrosine phosphatase, receptor type Z, polypeptide 1
1452281_at	Sos2	Son of sevenless homolog 2 (Drosophila)
1452276_at	Smarcad1	SWI/SNF-related, matrix-associated actin-dependent regulator of chromatin, su...
1452272_a_at	Gfer	growth factor, erv1 (S. cerevisiae)-like (augmenter of liver regeneration)
1452267_at	Flywch1	FLYWCH-type zinc finger 1
1452266_at	Las1l	LAS1-like (S. cerevisiae)
1452265_at	Clasp1	CLIP associating protein 1
1452262_at	Grpel2	GrpE-like 2, mitochondrial
1452256_at	1110002N22Rik	RIKEN cDNA 1110002N22 gene
1452254_at	Mtmr9	myotubularin related protein 9
1452252_at	Utp20	UTP20, small subunit (SSU) processome component, homolog (yeast)
1452251_at	Nbea	neurobeachin
1452248_at	Plekhg5	pleckstrin homology domain containing, family G (with RhoGef domain) member 5
1452247_at	Fxr1h	fragile X mental retardation gene 1, autosomal homolog
1452246_at	Ostf1	osteoclast stimulating factor 1
1452242_at	Cep55	centrosomal protein 55
1452241_at	Topbp1	topoisomerase (DNA) II beta binding protein
1452240_at	Brunol4	bruno-like 4, RNA binding protein (Drosophila)
1452233_at	Abcc1	ATP-binding cassette, sub-family C (CFTR/MRP), member 1
1452225_at	2010106G01Rik	RIKEN cDNA 2010106G01 gene
1452224_at	Morc3	microrchidia 3
1452218_at	Ccdc117	coiled-coil domain containing 117
1452215_at	9130401M01Rik	RIKEN cDNA 9130401M01 gene
1452213_at	Tex2	testis expressed gene 2
1452210_at	Dna2l	DNA2 DNA replication helicase 2-like (yeast)
1452206_at	Sucla2	succinate-Coenzyme A ligase, ADP-forming, beta subunit
1452204_at	Anks1	ankyrin repeat and SAM domain containing 1
1452203_at	5830411E10Rik	RIKEN cDNA 5830411E10 gene
1452200_at	D11Ertd497e	DNA segment, Chr 11, ERATO Doi 497, expressed
1452198_at	Fbxl10	F-box and leucine-rich repeat protein 10
1452196_a_at	Nckap1	NCK-associated protein 1
1452192_at	BC053440	cDNA sequence BC053440
1452188_at	Maml1	mastermind like 1 (Drosophila)
1452186_at	Rbm5	RNA binding motif protein 5
1452182_at	Galnt2	UDP-N-acetyl-alpha-D-galactosamine:polypeptide N-acetylgalactosaminyltransfer...
1452181_at	Ckap4	cytoskeleton-associated protein 4
1452180_at	Phf17	PHD finger protein 17
1452179_at	Phf17	PHD finger protein 17
1452176_at	Nup153	nucleoporin 153
1452174_at	Srebf2	sterol regulatory element binding factor 2
1452173_at	Hadha	hydroxyacyl-Coenzyme A dehydrogenase/3-ketoacyl-Coenzyme A thiolase/enoyl-Coe...
1452172_at	Fastkd2	FAST kinase domains 2
1452171_at	Grwd1	glutamate-rich WD repeat containing 1
1452168_x_at	Gspt1	G1 to S phase transition 1
1452166_a_at	Krt10	keratin 10
1452164_at	BC038286	cDNA sequence BC038286
1452159_at	2310001A20Rik	RIKEN cDNA 2310001A20 gene
1452156_a_at	Nisch	nischarin
1452155_a_at	Ddx17	DEAD (Asp-Glu-Ala-Asp) box polypeptide 17
1452151_at	BC021523	cDNA sequence BC021523
1452150_at	AU040320	expressed sequence AU040320
1452144_a_at	Mrpl44	mitochondrial ribosomal protein L44
1452135_at	Gpx6	glutathione peroxidase 6
1452132_at	Tlcd1	TLC domain containing 1
1452129_at	Pthr2	parathyroid hormone receptor 2
1452127_a_at	Ptpn13	protein tyrosine phosphatase, non-receptor type 13
1452124_at	Ank3; 2900054D09Rik	ankyrin 3, epithelial; RIKEN cDNA 2900054D09 gene
1452122_at	AI314180	expressed sequence AI314180
1452119_at	2600005C20Rik	RIKEN cDNA 2600005C20 gene
1452118_at	2600005C20Rik	RIKEN cDNA 2600005C20 gene
1452116_s_at	Atf2	activating transcription factor 2
1452114_s_at	Igfbp5	insulin-like growth factor binding protein 5
1452113_a_at	Rab23	RAB23, member RAS oncogene family
1452112_a_at	Rbm4b	RNA binding motif protein 4B
1452110_at	Mtrr	5-methyltetrahydrofolate-homocysteine methyltransferase reductase
1452109_at	Il17re	interleukin 17 receptor E
1452098_at	Chtf18	CTF18, chromosome transmission fidelity factor 18 homolog (S. cerevisiae)
1452096_s_at	D230025D16Rik	RIKEN cDNA D230025D16 gene
1452086_at	Trmt5	TRM5 tRNA methyltransferase 5 homolog (S. cerevisiae)
1452083_a_at	Pja1	praja1, RING-H2 motif containing
1452076_at	Spryd4	SPRY domain containing 4
1452070_at	Dedd2	death effector domain-containing DNA binding protein 2
1452063_at	2410081M15Rik	RIKEN cDNA 2410081M15 gene
1452061_s_at	Strbp	spermatid perinuclear RNA binding protein
1452058_a_at	Rnf11	ring finger protein 11
1452052_s_at	Eif3s1	eukaryotic translation initiation factor 3, subunit 1 alpha
1452050_at	Camk1d	calcium/calmodulin-dependent protein kinase ID
1452048_at	Mrpl12	mitochondrial ribosomal protein L12
1452047_at	Cacybp	calcyclin binding protein
1452045_at	Zfp281	zinc finger protein 281
1452039_a_at	Bap1	Brca1 associated protein 1
1452032_at	Prkar1a	protein kinase, cAMP dependent regulatory, type I, alpha
1452029_a_at	Purg	purine-rich element binding protein G
1452026_a_at	Pla2g12a	phospholipase A2, group XIIA
1452021_a_at	Hes6	hairy and enhancer of split 6 (Drosophila)
1452018_at	Nkx2-6	NK2 transcription factor related, locus 6 (Drosophila)
1452017_at	Sox15	SRY-box containing gene 15
1452016_at	Alox5ap	arachidonate 5-lipoxygenase activating protein
1452013_at	Atp10a	ATPase, class V, type 10A
1452012_a_at	Exosc1	exosome component 1
1452009_at	9130422G05Rik	RIKEN cDNA 9130422G05 gene
1452008_at	9130422G05Rik	RIKEN cDNA 9130422G05 gene
1452004_at	Calca	calcitonin/calcitonin-related polypeptide, alpha
1452002_at	Zfp508	zinc finger protein 508
1451999_at	Ldb3	LIM domain binding 3
1451998_at	Tasp1	taspase, threonine aspartase 1
1451997_at	Zfp426	zinc finger protein 426
1451994_s_at	3930401K13Rik	RIKEN cDNA 3930401K13 gene
1451992_at	Adrbk1	adrenergic receptor kinase, beta 1
1451991_at	Epha7	Eph receptor A7
1451989_a_at	Mapre2	microtubule-associated protein, RP/EB family, member 2
1451983_at	Irx1	Iroquois related homeobox 1 (Drosophila)
1451980_at	Casd1	CAS1 domain containing 1
1451972_at	Glcci1	glucocorticoid induced transcript 1
1451970_at	E330036I19Rik	RIKEN cDNA E330036I19 gene
1451968_at	Xrcc5	X-ray repair complementing defective repair in Chinese hamster cells 5
1451967_x_at	Kpnb1	karyopherin (importin) beta 1
1451957_at	Il1f10	interleukin 1 family, member 10
1451950_a_at	Cd80	CD80 antigen
1451944_a_at	Tnfsf11	tumor necrosis factor (ligand) superfamily, member 11
1451943_a_at	Ppm1a	protein phosphatase 1A, magnesium dependent, alpha isoform
1451935_a_at	Spint2	serine protease inhibitor, Kunitz type 2
1451930_at	Efna5	Ephrin A5
1451928_a_at	Rad18	RAD18 homolog (S. cerevisiae)
1451909_a_at	Prpf4b	PRP4 pre-mRNA processing factor 4 homolog B (yeast)
1451907_a_at	Plekha4	pleckstrin homology domain containing, family A (phosphoinositide binding spe...
1451901_at	Smarca3	SWI/SNF related, matrix associated, actin dependent regulator of chromatin, s...
1451894_a_at	Scn8a	sodium channel, voltage-gated, type VIII, alpha
1451883_at	LOC620316	hypothetical LOC620316
1451872_a_at	Neurl	neuralized-like homolog (Drosophila)
1451843_a_at	Ggta1	glycoprotein galactosyltransferase alpha 1, 3
1451835_at	Sox21	SRY-box containing gene 21
1451823_at	Clca4	chloride channel calcium activated 4
1451814_a_at	Htatip2	HIV-1 tat interactive protein 2, homolog (human)
1451811_at	Cacng6	calcium channel, voltage-dependent, gamma subunit 6
1451806_at	Fnbp1	formin binding protein 1
1451791_at	Tfpi	tissue factor pathway inhibitor
1451790_a_at	Tfpi	tissue factor pathway inhibitor
1451786_at	Muc20	mucin 20
1451782_a_at	Slc29a1	solute carrier family 29 (nucleoside transporters), member 1
1451781_at	Nfatc2ip	nuclear factor of activated T-cells, cytoplasmic, calcineurin-dependent 2 int...
1451780_at	Blnk	B-cell linker
1451777_at	BC013672	cDNA sequence BC013672
1451769_s_at	Pcdha4; Pcdha6; Pcdha7; Pcd...	protocadherin alpha 4; protocadherin alpha 6; protocadherin alpha 7; protocad...
1451768_a_at	Slc20a2	solute carrier family 20, member 2
1451755_a_at	Apobec1	apolipoprotein B editing complex 1
1451754_a_at	Wdr45	WD repeat domain 45
1451753_at	Plxna2	plexin A2
1451741_a_at	Cdk7	cyclin-dependent kinase 7 (homolog of Xenopus MO15 cdk-activating kinase)
1451740_at	Paip1	polyadenylate binding protein-interacting protein 1
1451734_a_at	Dbn1	drebrin 1
1451733_at	Gcnt2	glucosaminyl (N-acetyl) transferase 2, I-branching enzyme
1451731_at	Abca3	ATP-binding cassette, sub-family A (ABC1), member 3
1451728_at	Wdr13	WD repeat domain 13
1451724_at	Ankmy2	ankyrin repeat and MYND domain containing 2
1451722_s_at	Smyd5	SET and MYND domain containing 5
1451717_s_at	Senp2	SUMO/sentrin specific peptidase 2
1451700_a_at	1110007L15Rik	RIKEN cDNA 1110007L15 gene
1451699_at	LOC668468; LOC668631; LOC67...	similar to putative retrovirus-related gag protein; hypothetical protein LOC6...
1451695_a_at	Gpx4	glutathione peroxidase 4
1451680_at	Srxn1	sulfiredoxin 1 homolog (S. cerevisiae)
1451679_at	6530401D17Rik	RIKEN cDNA 6530401D17 gene
1451674_at	Slc12a5	solute carrier family 12, member 5
1451672_at	Gprk6	G protein-coupled receptor kinase 6
1451669_at	Ppm1b	protein phosphatase 1B, magnesium dependent, beta isoform
1451649_a_at	Wdr75	WD repeat domain 75
1451645_at	Fbs1	fibrosin 1
1451641_at	Dbr1	debranching enzyme homolog 1 (S. cerevisiae)
1451630_at	Ttl	tubulin tyrosine ligase
1451628_a_at	Ank3	ankyrin 3, epithelial
1451611_at	Hrasls3	HRAS like suppressor 3
1451602_at	Snx6	sorting nexin 6
1451601_a_at	BC011467	cDNA sequence BC011467
1451595_a_at	Kcnq2	potassium voltage-gated channel, subfamily Q, member 2
1451594_s_at	Serpinb6c	serine (or cysteine) peptidase inhibitor, clade B, member 6c
1451591_a_at	Efnb1	ephrin B1
1451583_a_at	BC025076	cDNA sequence BC025076
1451575_a_at	Nudt3	nudix (nucleotide diphosphate linked moiety X)-type motif 3
1451574_at	Bcl9	B-cell CLL/lymphoma 9
1451572_a_at	5230400G24Rik; LOC637796	RIKEN cDNA 5230400G24 gene; hypothetical protein LOC637796
1451570_a_at	6720467C03Rik	RIKEN cDNA 6720467C03 gene
1451566_at	BC005471	cDNA sequence BC005471
1451552_at	MGC28431	Similar to lipoyltransferase
1451546_s_at	Tmem40	transmembrane protein 40
1451545_at	Tdrd3	tudor domain containing 3
1451544_at	Tapbpl	TAP binding protein-like
1451542_at	Ssbp2	single-stranded DNA binding protein 2
1451539_at	Baiap2l1	BAI1-associated protein 2-like 1
1451538_at	Sox9	SRY-box containing gene 9
1451536_at	Mtfr1	mitochondrial fission regulator 1
1451531_at	Cbwd1	COBW domain containing 1
1451529_at	Sgtb	small glutamine-rich tetratricopeptide repeat (TPR)-containing, beta
1451527_at	Pcolce2	procollagen C-endopeptidase enhancer 2
1451526_at	Arhgap12	Rho GTPase activating protein 12
1451525_at	Arhgap12	Rho GTPase activating protein 12
1451523_a_at	Mif4gd	MIF4G domain containing
1451522_s_at	Lrch4	leucine-rich repeats and calponin homology (CH) domain containing 4
1451520_at	---	---
1451518_at	Zfp709	zinc finger protein 709
1451516_at	Rhebl1	Ras homolog enriched in brain like 1
1451508_at	1700108L22Rik	RIKEN cDNA 1700108L22 gene
1451505_at	Chchd5	coiled-coil-helix-coiled-coil-helix domain containing 5
1451502_at	Pla2g10	phospholipase A2, group X
1451499_at	Cadps2	Ca2+-dependent activator protein for secretion 2
1451496_at	Mtss1	metastasis suppressor 1
1451495_at	Wac	WW domain containing adaptor with coiled-coil
1451494_at	Wac	WW domain containing adaptor with coiled-coil
1451486_at	1200006F02Rik	RIKEN cDNA 1200006F02 gene
1451484_a_at	Syn1	synapsin I
1451477_at	1700029I01Rik	RIKEN cDNA 1700029I01 gene
1451474_a_at	Parp8	poly (ADP-ribose) polymerase family, member 8
1451471_at	3230401I01Rik	RIKEN cDNA 3230401I01 gene
1451470_s_at	Eif5a	eukaryotic translation initiation factor 5A
1451469_at	D530005L17Rik	RIKEN cDNA D530005L17 gene
1451468_s_at	Xpo5	exportin 5
1451466_at	D16Ertd472e	DNA segment, Chr 16, ERATO Doi 472, expressed
1451462_a_at	Ifnar2	interferon (alpha and beta) receptor 2
1451461_a_at	Aldoc	aldolase 3, C isoform
1451460_a_at	Slc22a7	solute carrier family 22 (organic anion transporter), member 7
1451451_at	Gca	grancalcin
1451447_at	Cuedc1	CUE domain containing 1
1451446_at	Antxr1	anthrax toxin receptor 1
1451439_at	BC027231	cDNA sequence BC027231
1451435_at	Cutl1	cut-like 1 (Drosophila)
1451430_at	Slit2	slit homolog 2 (Drosophila)
1451428_x_at	Egfl7	EGF-like domain 7
1451427_a_at	Egfl7	EGF-like domain 7
1451425_a_at	Mkrn1	makorin, ring finger protein, 1
1451421_a_at	Rogdi	rogdi homolog (Drosophila)
1451419_at	Spsb4	splA/ryanodine receptor domain and SOCS box containing 4
1451418_a_at	Spsb4	splA/ryanodine receptor domain and SOCS box containing 4
1451409_at	2210021J22Rik	RIKEN cDNA 2210021J22 gene
1451408_at	Trub2	TruB pseudouridine (psi) synthase homolog 2 (E. coli)
1451405_at	Pcca	propionyl-Coenzyme A carboxylase, alpha polypeptide
1451397_at	---	---
1451388_a_at	Atp11b	ATPase, Class VI, type 11B
1451386_at	Blvrb	biliverdin reductase B (flavin reductase (NADPH))
1451377_a_at	Aaas	achalasia, adrenocortical insufficiency, alacrimia
1451376_at	5730596K20Rik	RIKEN cDNA 5730596K20 gene
1451372_a_at	Art1	ADP-ribosyltransferase 1
1451370_at	LOC622404	hypothetical protein LOC622403
1451366_at	Cops6	COP9 (constitutive photomorphogenic) homolog, subunit 6 (Arabidopsis thaliana)
1451365_at	Rbm19	RNA binding motif protein 19
1451364_at	Polr3gl	polymerase (RNA) III (DNA directed) polypeptide G like
1451362_at	Rab7l1	RAB7, member RAS oncogene family-like 1
1451357_at	E130307M08Rik	RIKEN cDNA E130307M08 gene
1451352_s_at	Mta3	metastasis associated 3
1451348_at	Depdc6	DEP domain containing 6
1451346_at	Mtap	methylthioadenosine phosphorylase
1451340_at	Arid5a	AT rich interactive domain 5A (Mrf1 like)
1451335_at	Plac8	placenta-specific 8
1451332_at	Zfp521	zinc finger protein 521
1451328_at	Pcnxl3	pecanex-like 3 (Drosophila)
1451323_at	Zfp7	zinc finger protein 7
1451321_a_at	0610033I05Rik	RIKEN cDNA 0610033I05 gene
1451320_at	3110043J09Rik	RIKEN cDNA 3110043J09 gene
1451315_at	Tmem101	transmembrane protein 101
1451310_a_at	Ctsl	cathepsin L
1451308_at	Elovl4	elongation of very long chain fatty acids (FEN1/Elo2, SUR4/Elo3, yeast)-like 4
1451307_at	Mrpl14	mitochondrial ribosomal protein L14
1451300_a_at	Chmp7	CHMP family, member 7
1451298_at	Plekhh3	pleckstrin homology domain containing, family H (with MyTH4 domain) member 3
1451297_at	Gulo	gulonolactone (L-) oxidase
1451296_x_at	Pabpc4; LOC432881	poly A binding protein, cytoplasmic 4; similar to Poly(A) binding protein, cy...
1451293_at	Rnu3ip2	RNA, U3 small nucleolar interacting protein 2
1451289_at	Dcamkl1	doublecortin and calcium/calmodulin-dependent protein kinase-like 1
1451288_s_at	1810043G02Rik	RIKEN cDNA 1810043G02 gene
1451287_s_at	2810003C17Rik	RIKEN cDNA 2810003C17 gene
1451285_at	Fus	fusion, derived from t(12;16) malignant liposarcoma (human)
1451274_at	Ogdh	oxoglutarate dehydrogenase (lipoamide)
1451270_at	Dusp18	dual specificity phosphatase 18
1451268_at	Tram1l1	translocation associated membrane protein 1-like 1
1451262_a_at	Jtv1	JTV1 gene
1451261_s_at	AW049765	expressed sequence AW049765
1451260_at	Aldh1b1	aldehyde dehydrogenase 1 family, member B1
1451259_at	Rexo2	REX2, RNA exonuclease 2 homolog (S. cerevisiae)
1451257_at	Acsl6	acyl-CoA synthetase long-chain family member 6
1451255_at	Lsr	lipolysis stimulated lipoprotein receptor
1451253_at	Pxk	PX domain containing serine/threonine kinase
1451252_at	Irf2bp1	interferon regulatory factor 2 binding protein 1
1451249_at	Trmt1	TRM1 tRNA methyltransferase 1 homolog (S. cerevisiae)
1451248_at	Prmt7	protein arginine N-methyltransferase 7
1451244_a_at	Zfp422	zinc finger protein 422
1451242_a_at	Ppp5c	protein phosphatase 5, catalytic subunit
1451234_at	BC021381	cDNA sequence BC021381
1451231_a_at	Cul2	cullin 2
1451229_at	Hdac11	histone deacetylase 11
1451222_at	Btf3l4	basic transcription factor 3-like 4
1451219_at	Ormdl1	ORM1-like 1 (S. cerevisiae)
1451216_at	Zfp330	zinc finger protein 330
1451212_at	Ccdc21	coiled-coil domain containing 21
1451211_a_at	Lgtn	ligatin
1451208_at	Etf1	eukaryotic translation termination factor 1
1451207_at	Cbara1	calcium binding atopy-related autoantigen 1
1451204_at	Scara5	scavenger receptor class A, member 5 (putative)
1451203_at	Mb	myoglobin
1451202_at	C330007P06Rik	RIKEN cDNA C330007P06 gene
1451201_s_at	Rnh1	ribonuclease/angiogenin inhibitor 1
1451200_at	Kif1b	kinesin family member 1B
1451197_s_at	Gatad2a	GATA zinc finger domain containing 2A
1451195_a_at	Txndc1	thioredoxin domain containing 1
1451191_at	Crabp2	cellular retinoic acid binding protein II
1451190_a_at	Sbk1	SH3-binding kinase 1
1451189_at	Zswim1	zinc finger, SWIM domain containing 1
1451183_at	Myohd1	myosin head domain containing 1
1451179_a_at	Qk	quaking
1451177_at	Dnajb4	DnaJ (Hsp40) homolog, subfamily B, member 4
1451173_at	Lrrc49	leucine rich repeat containing 49
1451172_at	1200015A19Rik	RIKEN cDNA 1200015A19 gene
1451167_at	Ccdc101	coiled-coil domain containing 101
1451164_a_at	Mrps18b	mitochondrial ribosomal protein S18B
1451163_at	Tinf2	Terf1 (TRF1)-interacting nuclear factor 2
1451160_s_at	Pvr	poliovirus receptor
1451159_at	Arhgef12	Rho guanine nucleotide exchange factor (GEF) 12
1451156_s_at	Vldlr	very low density lipoprotein receptor
1451154_a_at	Cugbp2	CUG triplet repeat, RNA binding protein 2
1451152_a_at	Atp1b1	ATPase, Na+/K+ transporting, beta 1 polypeptide
1451148_at	Pink1	PTEN induced putative kinase 1
1451146_at	Zfp386; LOC676952	zinc finger protein 386 (Kruppel-like); similar to zinc finger protein 386 (K...
1451144_at	Bxdc2	brix domain containing 2
1451140_s_at	Prkag2	protein kinase, AMP-activated, gamma 2 non-catalytic subunit
1451139_at	Slc39a4	solute carrier family 39 (zinc transporter), member 4
1451134_a_at	Tm2d2	TM2 domain containing 2
1451132_at	Pbxip1	pre-B-cell leukemia transcription factor interacting protein 1
1451130_at	2010315L10Rik	RIKEN cDNA 2010315L10 gene
1451127_at	AW146242	expressed sequence AW146242
1451126_at	Maf1	MAF1 homolog (S. cerevisiae)
1451121_a_at	Gltscr2	glioma tumor suppressor candidate region gene 2
1451119_a_at	Fbln1	fibulin 1
1451117_a_at	Tom1l1	target of myb1-like 1 (chicken)
1451114_at	Cmtm6	CKLF-like MARVEL transmembrane domain containing 6
1451113_a_at	Ik	IK cytokine
1451111_at	Nup133	nucleoporin 133
1451105_at	Vash2	vasohibin 2
1451103_at	D14Ertd500e	DNA segment, Chr 14, ERATO Doi 500, expressed
1451100_a_at	Cdv3	carnitine deficiency-associated gene expressed in ventricle 3
1451097_at	Vasp	vasodilator-stimulated phosphoprotein
1451091_at	Txndc5	thioredoxin domain containing 5
1451090_a_at	Eif2s3x	eukaryotic translation initiation factor 2, subunit 3, structural gene X-linked
1451087_at	Wdr36	WD repeat domain 36
1451076_s_at	Ga17	dendritic cell protein GA17
1451075_s_at	Ctdsp2	CTD (carboxy-terminal domain, RNA polymerase II, polypeptide A) small phospha...
1451073_at	Sppl3	signal peptide peptidase 3
1451070_at	Gdi1	guanosine diphosphate (GDP) dissociation inhibitor 1
1451069_at	Pim3	proviral integration site 3
1451067_at	Sgta	small glutamine-rich tetratricopeptide repeat (TPR)-containing, alpha
1451065_a_at	Ddx39	DEAD (Asp-Glu-Ala-Asp) box polypeptide 39
1451063_at	Stxbp4	syntaxin binding protein 4
1451056_at	Psmd7	proteasome (prosome, macropain) 26S subunit, non-ATPase, 7
1451044_at	Sip1	survivor of motor neuron protein interacting protein 1
1451042_a_at	Mina	myc induced nuclear antigen
1451040_at	Hars2	histidyl tRNA synthetase 2
1451039_at	2610027L16Rik	RIKEN cDNA 2610027L16 gene
1451038_at	Apln	apelin
1451037_at	Ptpn9	protein tyrosine phosphatase, non-receptor type 9
1451034_at	Zfp36l2	zinc finger protein 36, C3H type-like 2
1451031_at	Sfrp4	secreted frizzled-related sequence protein 4
1451026_at	Ftsj3	FtsJ homolog 3 (E. coli)
1451023_at	Hcn3	hyperpolarization-activated, cyclic nucleotide-gated K+ 3
1451021_a_at	Klf5	Kruppel-like factor 5
1451020_at	Gsk3b	glycogen synthase kinase 3 beta
1451019_at	Ctsf	cathepsin F
1451018_at	Leprotl1	leptin receptor overlapping transcript-like 1
1451016_at	Ifrd2	interferon-related developmental regulator 2
1451012_a_at	Csda	cold shock domain protein A
1451011_at	Zfp358	zinc finger protein 358
1450998_at	Zfp110	zinc finger protein 110
1450997_at	Stk17b	serine/threonine kinase 17b (apoptosis-inducing)
1450992_a_at	Meis1	myeloid ecotropic viral integration site 1
1450990_at	Gpc3	glypican 3
1450989_at	Tdgf1	teratocarcinoma-derived growth factor
1450987_a_at	2310004I24Rik	RIKEN cDNA 2310004I24 gene
1450986_at	Nol5	nucleolar protein 5
1450985_a_at	Tjp2	tight junction protein 2
1450984_at	Tjp2	tight junction protein 2
1450983_at	Akap8	A kinase (PRKA) anchor protein 8
1450982_at	Slc9a3r1	solute carrier family 9 (sodium/hydrogen exchanger), isoform 3 regulator 1
1450980_at	Gtpbp3	GTP binding protein 3
1450977_s_at	Ndrg1; Ndrl	N-myc downstream regulated gene 1; N-myc downstream regulated-like
1450976_at	Ndrg1	N-myc downstream regulated gene 1
1450975_at	Cacng4	calcium channel, voltage-dependent, gamma subunit 4
1450973_s_at	Mapkbp1	mitogen activated protein kinase binding protein 1
1450970_at	Got1	glutamate oxaloacetate transaminase 1, soluble
1450960_at	Igfbpl1	insulin-like growth factor binding protein-like 1
1450959_at	D930014E17Rik	RIKEN cDNA D930014E17 gene
1450956_at	Scd3	stearoyl-coenzyme A desaturase 3
1450953_at	Wdr39	WD repeat domain 39
1450949_at	Katna1	katanin p60 (ATPase-containing) subunit A1
1450948_a_at	Mrpl1	mitochondrial ribosomal protein L1
1450947_at	2610528J11Rik	RIKEN cDNA 2610528J11 gene
1450943_at	2010012C16Rik	RIKEN cDNA 2010012C16 gene
1450941_at	---	---
1450940_at	Gdap1	ganglioside-induced differentiation-associated-protein 1
1450932_s_at	Dock9; LOC670309	dedicator of cytokinesis 9; similar to Dedicator of cytokinesis protein 9 (Cd...
1450928_at	Id4	inhibitor of DNA binding 4
1450927_at	Lztr1	leucine-zipper-like transcriptional regulator, 1
1450924_at	Hdgfrp3	hepatoma-derived growth factor, related protein 3
1450919_at	Mpp1	membrane protein, palmitoylated
1450916_at	Stau2	staufen (RNA binding protein) homolog 2 (Drosophila)
1450910_at	Cap2	CAP, adenylate cyclase-associated protein, 2 (yeast)
1450905_at	Plxnc1	plexin C1
1450901_a_at	AW011752	expressed sequence AW011752
1450889_at	Smarca3	SWI/SNF related, matrix associated, actin dependent regulator of chromatin, s...
1450888_at	Napb	N-ethylmaleimide sensitive fusion protein attachment protein beta
1450886_at	Gsg2	germ cell-specific gene 2
1450885_at	Dffa	DNA fragmentation factor, alpha subunit
1450881_s_at	Gpr137b	G protein-coupled receptor 137B
1450880_at	Mrpl16	mitochondrial ribosomal protein L16
1450873_at	Gtpbp4	GTP binding protein 4
1450871_a_at	Bcat1	branched chain aminotransferase 1, cytosolic
1450870_at	Rala	v-ral simian leukemia viral oncogene homolog A (ras related)
1450868_at	D8Ertd354e	DNA segment, Chr 8, ERATO Doi 354, expressed
1450866_a_at	Mrpl17	mitochondrial ribosomal protein L17
1450865_s_at	Mrps24	mitochondrial ribosomal protein S24
1450861_at	Fancc	Fanconi anemia, complementation group C
1450860_at	Lap3	leucine aminopeptidase 3
1450855_at	Arvcf	armadillo repeat gene deleted in velo-cardio-facial syndrome
1450841_at	Stt3a	STT3, subunit of the oligosaccharyltransferase complex, homolog A (S. cerevis...
1450839_at	D0H4S114	DNA segment, human D4S114
1450831_at	Pou3f2	POU domain, class 3, transcription factor 2
1450828_at	Synpo2	synaptopodin 2
1450821_at	Pcaf	p300/CBP-associated factor
1450813_a_at	Tnni1	troponin I, skeletal, slow 1
1450806_at	Tlx3	T-cell leukemia, homeobox 3
1450789_at	Rhpn1	rhophilin, Rho GTPase binding protein 1
1450781_at	Hmga2	high mobility group AT-hook 2
1450780_s_at	Hmga2	high mobility group AT-hook 2
1450779_at	Fabp7	fatty acid binding protein 7, brain
1450777_at	Xrn2	5'-3' exoribonuclease 2
1450770_at	3632451O06Rik	RIKEN cDNA 3632451O06 gene
1450768_at	Dlgh1	discs, large homolog 1 (Drosophila)
1450767_at	Nedd9	neural precursor cell expressed, developmentally down-regulated gene 9
1450764_at	Aoah	acyloxyacyl hydrolase
1450760_a_at	Ing3	inhibitor of growth family, member 3
1450757_at	Cdh11	cadherin 11
1450755_at	Pafah1b2	platelet-activating factor acetylhydrolase, isoform 1b, alpha2 subunit
1450754_at	LOC669637	similar to calcium channel, voltage-dependent, alpha 2/delta subunit 2
1450752_at	Cyct	cytochrome c, testis
1450750_a_at	Nr4a2	nuclear receptor subfamily 4, group A, member 2
1450744_at	Ell2	elongation factor RNA polymerase II 2
1450740_a_at	Mapre1	microtubule-associated protein, RP/EB family, member 1
1450738_at	Kif21a	kinesin family member 21A
1450735_at	1810003N24Rik	RIKEN cDNA 1810003N24 gene
1450732_a_at	Bicd2	bicaudal D homolog 2 (Drosophila)
1450730_at	Hs2st1	heparan sulfate 2-O-sulfotransferase 1
1450729_at	Hs2st1	heparan sulfate 2-O-sulfotransferase 1
1450728_at	Fjx1	four jointed box 1 (Drosophila)
1450724_at	Drctnnb1a	down-regulated by Ctnnb1, a
1450723_at	Isl1	ISL1 transcription factor, LIM/homeodomain
1450718_at	Sh2b2	SH2B adaptor protein 2
1450713_at	Cspg5	chondroitin sulfate proteoglycan 5
1450708_at	Scg2	secretogranin II
1450706_a_at	Arl3	ADP-ribosylation factor-like 3
1450701_a_at	Gtf2h2	general transcription factor II H, polypeptide 2
1450700_at	Cdc42ep3	CDC42 effector protein (Rho GTPase binding) 3
1450698_at	Dusp2	dual specificity phosphatase 2
1450696_at	Psmb9	proteosome (prosome, macropain) subunit, beta type 9 (large multifunctional p...
1450692_at	Kif4	kinesin family member 4
1450687_at	Igf2bp3	insulin-like growth factor 2 mRNA binding protein 3
1450685_at	Arpp19	cAMP-regulated phosphoprotein 19
1450684_at	Etv1	ets variant gene 1
1450683_at	Tagln3	transgelin 3
1450674_at	Cdk5	cyclin-dependent kinase 5
1450669_at	Map3k11	mitogen activated protein kinase kinase kinase 11
1450668_s_at	Hspe1	heat shock protein 1 (chaperonin 10)
1450667_a_at	Cs	citrate synthase
1450664_at	Gabpa	GA repeat binding protein, alpha
1450659_at	Rgs7	regulator of G protein signaling 7
1450655_at	Pten	phosphatase and tensin homolog
1450647_at	Hps3	Hermansky-Pudlak syndrome 3 homolog (human)
1450644_at	Zfp36l1	zinc finger protein 36, C3H type-like 1
1450643_s_at	Acsl1	acyl-CoA synthetase long-chain family member 1
1450642_at	3110001I20Rik	RIKEN cDNA 3110001I20 gene
1450629_at	Lima1	LIM domain and actin binding 1
1450628_at	Slc2a8	solute carrier family 2, (facilitated glucose transporter), member 8
1450626_at	Manba	mannosidase, beta A, lysosomal
1450623_at	Gnb2	guanine nucleotide binding protein, beta 2
1450612_a_at	Pemt	phosphatidylethanolamine N-methyltransferase
1450567_a_at	Col2a1	procollagen, type II, alpha 1
1450556_at	Spnb1	spectrin beta 1
1450522_a_at	H1f0	H1 histone family, member 0
1450519_a_at	Prkaca	protein kinase, cAMP dependent, catalytic, alpha
1450516_a_at	Rab17	RAB17, member RAS oncogene family
1450512_at	Ntn4	netrin 4
1450507_at	Pou2f3	POU domain, class 2, transcription factor 3
1450496_a_at	2810433K01Rik	RIKEN cDNA 2810433K01 gene
1450485_at	Sox3	SRY-box containing gene 3
1450484_a_at	Tyki	thymidylate kinase family LPS-inducible member
1450480_a_at	Gprk6	G protein-coupled receptor kinase 6
1450467_at	Bsn	bassoon
1450461_at	Tcf7	transcription factor 7, T-cell specific
1450460_at	Aqp3	aquaporin 3
1450454_at	Tor3a	torsin family 3, member A
1450450_at	Dscr1l2	Down syndrome critical region gene 1-like 2
1450436_s_at	Dnajb5	DnaJ (Hsp40) homolog, subfamily B, member 5
1450435_at	L1cam	L1 cell adhesion molecule
1450430_at	Mrc1	mannose receptor, C type 1
1450428_at	Lhx1	LIM homeobox protein 1
1450425_a_at	2700062C07Rik	RIKEN cDNA 2700062C07 gene
[truncated: 7,457 more rows]

## Sheet: ES cells
ES cells
Probesets	Symbol	Title
1415837_at	Klk1	kallikrein 1
1415900_a_at	Kit	kit oncogene
1415938_at	Spink3	serine peptidase inhibitor, Kazal type 3
1416023_at	Fabp3	fatty acid binding protein 3, muscle and heart
1416066_at	Cd9	CD9 antigen
1416069_at	Pfkp	phosphofructokinase, platelet
1416236_a_at	Eva1	epithelial V-like antigen 1
1416237_at	Eva1	epithelial V-like antigen 1
1416239_at	Ass1	argininosuccinate synthetase 1
1416380_at	Mov10	Moloney leukemia virus 10
1416576_at	Socs3	suppressor of cytokine signaling 3
1416715_at	Gjb3	gap junction membrane channel protein beta 3
1416749_at	Htra1	HtrA serine peptidase 1
1417185_at	Ly6a	lymphocyte antigen 6 complex, locus A
1417273_at	Pdk4	pyruvate dehydrogenase kinase, isoenzyme 4
1417297_at	Itpr3	inositol 1,4,5-triphosphate receptor 3
1417332_at	Rfx2	regulatory factor X, 2 (influences HLA class II expression)
1417394_at	Klf4	Kruppel-like factor 4 (gut)
1417395_at	Klf4	Kruppel-like factor 4 (gut)
1417501_at	Fbxo6b	F-box only protein 6b
1417760_at	Nr0b1	nuclear receptor subfamily 0, group B, member 1
1417785_at	Pla1a	phospholipase A1 member A
1417801_a_at	Ppfibp2	protein tyrosine phosphatase, receptor-type, F interacting protein, binding p...
1417814_at	Pla2g5	phospholipase A2, group V
1417896_at	Tjp3	tight junction protein 3
1418073_at	Acot9	acyl-CoA thioesterase 9
1418091_at	Tcfcp2l1	transcription factor CP2-like 1
1418114_at	Rbpsuh	recombining binding protein suppressor of hairless (Drosophila)
1418133_at	Bcl3	B-cell leukemia/lymphoma 3
1418147_at	Tcfap2c	transcription factor AP-2, gamma
1418215_at	Mep1b	meprin 1 beta
1418252_at	Padi2; LOC638935	peptidyl arginine deiminase, type II; similar to peptidyl arginine deiminase,...
1418283_at	Cldn4	claudin 4
1418362_at	Zfp42	zinc finger protein 42
1418394_a_at	Cd97	CD97 antigen
1418453_a_at	Atp1b1	ATPase, Na+/K+ transporting, beta 1 polypeptide
1418460_at	Sh3d19	SH3 domain protein D19
1418461_at	Sh3d19	SH3 domain protein D19
1418588_at	Nrsn1	neurensin 1
1419147_at	Rec8L1	REC8-like 1 (yeast)
1419241_a_at	Aire	autoimmune regulator (autoimmune polyendocrinopathy candidiasis ectodermal dy...
1419350_at	Hook2	hook homolog 2 (Drosophila)
1419656_at	Slc25a36	solute carrier family 25, member 36
1419694_at	St8sia1	ST8 alpha-N-acetyl-neuraminide alpha-2,8-sialyltransferase 1
1419695_at	St8sia1	ST8 alpha-N-acetyl-neuraminide alpha-2,8-sialyltransferase 1
1419959_s_at	C330003B14Rik	RIKEN cDNA C330003B14 gene
1420425_at	Prdm1	PR domain containing 1, with ZNF domain
1420517_at	2310010I16Rik	RIKEN cDNA 2310010I16 gene
1420852_a_at	B3gnt2	UDP-GlcNAc:betaGal beta-1,3-N-acetylglucosaminyltransferase 2
1421217_a_at	Lgals9	lectin, galactose binding, soluble 9
1421255_a_at	Cabp1	calcium binding protein 1
1421410_a_at	Pstpip2	proline-serine-threonine phosphatase-interacting protein 2
1421411_at	Pstpip2	proline-serine-threonine phosphatase-interacting protein 2
1421835_at	Mtap7	microtubule-associated protein 7
1421836_at	---	---
1422142_at	Nphs1	nephrosis 1 homolog, nephrin (human)
1422264_s_at	Klf9	Kruppel-like factor 9
1422438_at	Ephx1	epoxide hydrolase 1, microsomal
1422458_at	Tcl1	T-cell lymphoma breakpoint 1
1422476_at	Ifi30	interferon gamma inducible protein 30
1422523_at	Si	silver
1422573_at	Ampd3	AMP deaminase 3
1422986_at	Esrrb	estrogen related receptor, beta
1423122_at	Avpi1	arginine vasopressin-induced 1
1423276_at	Ildr1	immunoglobulin-like domain containing receptor 1
1423413_at	Ndrg1	N-myc downstream regulated gene 1
1423508_at	Myst4	MYST histone acetyltransferase monocytic leukemia 4
1423523_at	Aass	aminoadipate-semialdehyde synthase
1423786_at	8430410A17Rik	RIKEN cDNA 8430410A17 gene
1423933_a_at	1600029D21Rik	RIKEN cDNA 1600029D21 gene
1423938_at	Llgl2	lethal giant larvae homolog 2 (Drosophila)
1424067_at	Icam1	intercellular adhesion molecule
1424163_at	Rmnd5b	required for meiotic nuclear division 5 homolog B (S. cerevisiae)
1424351_at	Wfdc2	WAP four-disulfide core domain 2
1424396_a_at	Asrgl1	asparaginase like 1
1425538_x_at	Ceacam1	CEA-related cell adhesion molecule 1
1425619_s_at	Dsg2	desmoglein 2
1425750_a_at	Jak3	Janus kinase 3
1426153_a_at	Dsg2	desmoglein 2
1426337_a_at	Tead4	TEA domain family member 4
1426511_at	Susd2	sushi domain containing 2
1426808_at	Lgals3	lectin, galactose binding, soluble 3
1427072_at	Stard8	START domain containing 8
1427238_at	Fbxo15	F-box protein 15
1427318_s_at	Dysf; Fer1l3	dysferlin; fer-1-like 3, myoferlin (C. elegans)
1427477_at	Tmprss13	transmembrane protease, serine 13
1427574_s_at	Sh3d19	SH3 domain protein D19
1427630_x_at	Ceacam1	CEA-related cell adhesion molecule 1
1428680_at	Cds1	CDP-diacylglycerol synthase 1
1429366_at	Lrrc34	leucine rich repeat containing 34
1429377_at	2410004A20Rik	RIKEN cDNA 2410004A20 gene
1429388_at	Nanog	Nanog homeobox
1429833_at	Ly6g6e	lymphocyte antigen 6 complex, locus G6E
1429953_at	2210011C24Rik	RIKEN cDNA 2210011C24 gene
1430086_at	Chrna9	cholinergic receptor, nicotinic, alpha polypeptide 9
1430208_at	Krt42	keratin 42
1430238_at	Got1l1	glutamic-oxaloacetic transaminase 1-like 1
1430634_a_at	Pfkp	phosphofructokinase, platelet
1431352_s_at	Pvt1	plasmacytoma variant translocation 1
1431416_a_at	Jam2	junction adhesion molecule 2
1431417_at	Jam2	junction adhesion molecule 2
1431786_s_at	1190003J15Rik	RIKEN cDNA 1190003J15 gene
1431865_a_at	4933405K07Rik	RIKEN cDNA 4933405K07 gene
1431979_at	4930444M15Rik	RIKEN cDNA 4930444M15 gene
1432075_a_at	Tekt1	tektin 1
1432227_at	Suv39h1	suppressor of variegation 3-9 homolog 1 (Drosophila)
1432229_a_at	Cdyl2	chromodomain protein, Y chromosome-like 2
1432466_a_at	Apoe	apolipoprotein E
1432503_a_at	Pdcl2	phosducin-like 2
1433596_at	Dnajc6	DnaJ (Hsp40) homolog, subfamily C, member 6
1433769_at	Als2cl	ALS2 C-terminal like
1433783_at	Ldb3	LIM domain binding 3
1434025_at	---	---
1434307_at	Tmem64	transmembrane protein 64
1434851_s_at	Crb3	crumbs homolog 3 (Drosophila)
1434873_a_at	Centb1	centaurin, beta 1
1434905_at	BC064011	cDNA sequence BC064011
1434917_at	Cobl	cordon-bleu
1435154_at	LOC245128	similar to solute carrier family 7 (cationic amino acid transporter, y+ syste...
1435374_at	---	Transcribed locus
1435386_at	Vwf	Von Willebrand factor homolog
1435545_at	BC032203	cDNA sequence BC032203
1436194_at	C330008K14Rik	RIKEN cDNA C330008K14 gene
1436291_a_at	Dpys	dihydropyrimidinase
1436336_at	Ptrh1	peptidyl-tRNA hydrolase 1 homolog (S. cerevisiae)
1436392_s_at	Tcfap2c	transcription factor AP-2, gamma
1436763_a_at	Klf9	Kruppel-like factor 9
1436905_x_at	Laptm5	lysosomal-associated protein transmembrane 5
1436926_at	Esrrb	estrogen related receptor, beta
1436952_at	Klf9	Kruppel-like factor 9
1437085_at	D630039A03Rik	RIKEN cDNA D630039A03 gene
1437100_x_at	Pim3	proviral integration site 3
1437218_at	Fn1	Fibronectin 1
1437250_at	Mreg	melanoregulin
1437435_at	1700061G19Rik; LOC669384	RIKEN cDNA 1700061G19 gene; similar to gonadotropin-regulated long chain acyl...
1437479_x_at	Tbx3	T-box 3
1437813_at	Aim1l	absent in melanoma 1-like
1437870_at	Slco4c1	solute carrier organic anion transporter family, member 4C1
1437874_s_at	Hexb	hexosaminidase B
1438704_at	Trim63	tripartite motif-containing 63
1438842_at	Mtch2	mitochondrial carrier homolog 2 (C. elegans)
1438872_at	BC050188	cDNA sequence BC050188
1439036_a_at	Atp1b1	ATPase, Na+/K+ transporting, beta 1 polypeptide
1439476_at	Dsg2	desmoglein 2
1439648_at	Anln	anillin, actin binding protein (scraps homolog, Drosophila)
1439816_at	LOC433270	Hypothetical gene supported by AK087915
1440319_at	Gm817	gene model 817, (NCBI)
1441045_at	---	---
1441793_at	Rnf39	ring finger protein 39
1441921_x_at	Esrrb	estrogen related receptor, beta
1442588_at	---	Mus musculus, clone IMAGE:1533345, mRNA
1444292_at	D7Ertd143e	DNA segment, Chr 7, ERATO Doi 143, expressed
1444390_at	Prdm14; LOC637693	PR domain containing 14; similar to PR domain containing 14
1444559_at	Phtf2	Putative homeodomain transcription factor 2
1444837_at	---	---
1445128_at	---	CDNA clone IMAGE:30463708
1447166_at	E230002P03Rik	RIKEN cDNA E230002P03 gene
1447173_at	---	PREDICTED: Mus musculus hypothetical protein LOC624743 (LOC624743), mRNA
1447934_at	9630033F20Rik	RIKEN cDNA 9630033F20 gene
1448029_at	Tbx3	T-box 3
1448107_x_at	Klk1	kallikrein 1
1448265_x_at	Eva1	epithelial V-like antigen 1
1448371_at	Mylpf	myosin light chain, phosphorylatable, fast skeletal muscle
1448499_a_at	Ephx2	epoxide hydrolase 2, cytoplasmic
1448562_at	Upp1	uridine phosphorylase 1
1448713_at	Stat4	signal transducer and activator of transcription 4
1448871_at	Mapk13	mitogen activated protein kinase 13
1448890_at	Klf2	Kruppel-like factor 2 (lung)
1448977_at	Tcfap2c	transcription factor AP-2, gamma
1449084_s_at	Sh3d19	SH3 domain protein D19
1449163_at	Sigirr	single immunoglobulin and toll-interleukin 1 receptor (TIR) domain
1449204_at	Gjb5	gap junction membrane channel protein beta 5
1449231_at	Zfp296	zinc finger protein 296
1449253_at	Smc1b	structural maintenace of chromosomes 1B
1449254_at	Spp1	secreted phosphoprotein 1
1449344_s_at	2210409E12Rik	RIKEN cDNA 2210409E12 gene
1449455_at	Hck	hemopoietic cell kinase
1449590_a_at	Mras	muscle and microspikes RAS
1449626_s_at	Acbd4	acyl-Coenzyme A binding domain containing 4
1449740_s_at	Dsg2	desmoglein 2
1449848_at	Gna14	guanine nucleotide binding protein, alpha 14
1449887_at	2310010I16Rik	RIKEN cDNA 2310010I16 gene
1450026_a_at	B3gnt2	UDP-GlcNAc:betaGal beta-1,3-N-acetylglucosaminyltransferase 2
1450251_a_at	Lnx1	ligand of numb-protein X 1
1450626_at	Manba	mannosidase, beta A, lysosomal
1450947_at	2610528J11Rik	RIKEN cDNA 2610528J11 gene
1450989_at	Tdgf1	teratocarcinoma-derived growth factor
1451021_a_at	Klf5	Kruppel-like factor 5
1451069_at	Pim3	proviral integration site 3
1451260_at	Aldh1b1	aldehyde dehydrogenase 1 family, member B1
1451320_at	3110043J09Rik	RIKEN cDNA 3110043J09 gene
1451461_a_at	Aldoc	aldolase 3, C isoform
1451594_s_at	Serpinb6c	serine (or cysteine) peptidase inhibitor, clade B, member 6c
1451755_a_at	Apobec1	apolipoprotein B editing complex 1
1451782_a_at	Slc29a1	solute carrier family 29 (nucleoside transporters), member 1
1451843_a_at	Ggta1	glycoprotein galactosyltransferase alpha 1, 3
1452017_at	Sox15	SRY-box containing gene 15
1452242_at	Cep55	centrosomal protein 55
1452413_at	C230081A13Rik	RIKEN cDNA C230081A13 gene
1453011_at	Bdh2	3-hydroxybutyrate dehydrogenase, type 2
1453041_at	Trp53i5	Trp53 inducible protein 5
1453063_at	Cltb	clathrin, light polypeptide (Lcb)
1453127_at	Ppm1j	protein phosphatase 1J
1453442_at	2310043M15Rik	RIKEN cDNA 2310043M15 gene
1453558_at	4930504H06Rik	RIKEN cDNA 4930504H06 gene
1453628_s_at	Lrrc2	leucine rich repeat containing 2
1453783_at	Pura	purine rich element binding protein A
1454254_s_at	1600029D21Rik	RIKEN cDNA 1600029D21 gene
1455115_a_at	Crb3	crumbs homolog 3 (Drosophila)
1455186_a_at	1190003J15Rik	RIKEN cDNA 1190003J15 gene
1455214_at	Mitf	microphthalmia-associated transcription factor
1455338_at	A4galt	alpha 1,4-galactosyltransferase
1455399_at	Cnksr1; LOC637116	connector enhancer of kinase suppressor of Ras 1; similar to connector enhanc...
1455604_at	Fzd5	frizzled homolog 5 (Drosophila)
1456242_at	Esgp	embryonic stem cell- and germ cell-specific protein
1457435_x_at	Myom2	myomesin 2
1460180_at	Hexb	hexosaminidase B
1460223_a_at	Epb4.9	erythrocyte protein band 4.9
1460227_at	Timp1	tissue inhibitor of metalloproteinase 1
1460229_at	Stag3	stromal antigen 3
1460242_at	Cd55	CD55 antigen
1460471_at	2410146L05Rik	RIKEN cDNA 2410146L05 gene
1460512_a_at	4930558O21Rik	RIKEN cDNA 4930558O21 gene
1460605_at	Crxos1	Crx opposite strand transcript 1
1460700_at	Stat3	signal transducer and activator of transcription 3
1460740_at	Cltb	clathrin, light polypeptide (Lcb)

## Sheet: PE
Primitive Ectoderm
Probesets	Symbol	Title
1415894_at	Enpp2	ectonucleotide pyrophosphatase/phosphodiesterase 2
1417464_at	Tnnc2	troponin C2, fast
1417895_a_at	Tmem54	transmembrane protein 54
1418351_a_at	Dnmt3b	DNA methyltransferase 3B
1418519_at	Aadat	aminoadipate aminotransferase
1418681_at	Glt28d1	glycosyltransferase 28 domain containing 1
1418688_at	Calcr	calcitonin receptor
1418866_at	Cyp24a1	cytochrome P450, family 24, subfamily a, polypeptide 1
1419007_at	Zp3	zona pellucida glycoprotein 3
1419083_at	Tnfsf11	tumor necrosis factor (ligand) superfamily, member 11
1419405_at	Nmb	neuromedin B
1420463_at	Clnk	cytokine-dependent hematopoietic cell linker
1421277_at	Spna1; LOC630963	spectrin alpha 1; similar to spectrin alpha 1
1421278_s_at	LOC630963	similar to spectrin alpha 1
1421317_x_at	Myb	myeloblastosis oncogene
1421998_at	Tor3a	torsin family 3, member A
1422210_at	Foxd3	forkhead box D3
1422734_a_at	Myb	myeloblastosis oncogene
1422942_at	Galr2	galanin receptor 2
1423064_at	Dnmt3a	DNA methyltransferase 3A
1423582_at	Dmrt1	doublesex and mab-3 related transcription factor 1
1423627_at	Nqo1	NAD(P)H dehydrogenase, quinone 1
1424208_at	Ptger4	prostaglandin E receptor 4 (subtype EP4)
1424433_at	Msrb2	methionine sulfoxide reductase B2
1424649_a_at	Tspan8	tetraspanin 8
1425009_at	Tcte2	t-complex-associated testis expressed 2
1425995_s_at	Wt1	Wilms tumor homolog
1426186_a_at	Fgf5	fibroblast growth factor 5
1426851_a_at	Nov	nephroblastoma overexpressed gene
1427427_at	Ryr3	ryanodine receptor 3
1427445_a_at	Ttn	titin
1427446_s_at	Ttn	titin
1427618_at	Cdh9	cadherin 9
1427697_a_at	Trp73	transformation related protein 73
1427912_at	Cbr3	carbonyl reductase 3
1428016_a_at	Rasip1	Ras interacting protein 1
1428660_s_at	Tor3a	torsin family 3, member A
1428781_at	Dmkn	dermokine
1428942_at	Mt2	metallothionein 2
1430076_at	Ccdc116	coiled-coil domain containing 116
1430084_at	Tlcd1	TLC domain containing 1
1431632_at	4930526L06Rik	RIKEN cDNA 4930526L06 gene
1431633_x_at	4930526L06Rik	RIKEN cDNA 4930526L06 gene
1431693_a_at	Il17b	interleukin 17B
1431701_a_at	Pdzk1	PDZ domain containing 1
1432034_at	Neurog3	neurogenin 3
1432453_a_at	Ms4a10	membrane-spanning 4-domains, subfamily A, member 10
1433744_at	AI841794	expressed sequence AI841794
1435815_at	Ldoc1	leucine zipper, down-regulated in cancer 1
1435981_at	E430014L09Rik	RIKEN cDNA E430014L09 gene
1438448_at	Otop1	otopetrin 1
1439050_at	---	---
1439260_a_at	Enpp3	ectonucleotide pyrophosphatase/phosphodiesterase 3
1440217_at	LOC434197	similar to hypothetical protein FLJ39743
1440542_at	7420416P09Rik	RIKEN cDNA 7420416P09 gene
1440730_at	---	---
1440980_at	Kcnh8	potassium voltage-gated channel, subfamily H (eag-related), member 8
1440997_at	Tnrc6c	trinucleotide repeat containing 6C
1442264_at	Rasgrp2	RAS, guanyl releasing protein 2
1442655_at	Dnmt3b	DNA methyltransferase 3B
1442708_at	---	0 day neonate kidney cDNA, RIKEN full-length enriched library, clone:D630048D...
1444426_at	F730031O20Rik	RIKEN cDNA F730031O20 gene
1448136_at	Enpp2	ectonucleotide pyrophosphatase/phosphodiesterase 2
1448409_at	Lrmp	lymphoid-restricted membrane protein
1448470_at	Fbp1	fructose bisphosphatase 1
1448894_at	Akr1b8	aldo-keto reductase family 1, member B8
1449071_at	Myl7	myosin, light polypeptide 7, regulatory
1450454_at	Tor3a	torsin family 3, member A
1451944_a_at	Tnfsf11	tumor necrosis factor (ligand) superfamily, member 11
1452309_at	Cgnl1; LOC677485	cingulin-like 1; similar to cingulin-like 1 isoform 1
1452384_at	Enpp3	ectonucleotide pyrophosphatase/phosphodiesterase 3
1452533_at	Ryr3	ryanodine receptor 3
1452879_at	Synpo2	synaptopodin 2
1454623_at	Cpa2	carboxypeptidase A2, pancreatic
1454806_at	D12Ertd553e	DNA segment, Chr 12, ERATO Doi 553, expressed
1455114_at	Ung2	uracil DNA glycosylase 2
1456033_at	Tbx4	T-box 4
1457741_at	---	---
1458687_at	LOC668172; LOC672498; LOC67...	hypothetical protein LOC668172; hypothetical protein LOC672498; hypothetical ...
1459384_at	Dnmt3b	DNA methyltransferase 3B

## Sheet: tNPs
Transient Neural Progenitors
Probesets	Symbol	Title
1416658_at	Frzb	frizzled-related protein
1418601_at	Aldh1a7	aldehyde dehydrogenase family 1, subfamily A7
1418990_at	Ms4a4d	membrane-spanning 4-domains, subfamily A, member 4D
1419593_at	Greb1	gene regulated by estrogen in breast cancer protein
1421027_a_at	Mef2c	myocyte enhancer factor 2C
1423222_at	Cap2	CAP, adenylate cyclase-associated protein, 2 (yeast)
1424547_at	Car10	carbonic anhydrase 10
1424842_a_at	Arhgap24	Rho GTPase activating protein 24
1427133_s_at	Lrp2	low density lipoprotein receptor-related protein 2 MEGALIN
1428825_at	Nr6a1	nuclear receptor subfamily 6, group A, member 1
1428826_at	Nr6a1	nuclear receptor subfamily 6, group A, member 1
1430252_at	3110027N22Rik	RIKEN cDNA 3110027N22 gene
1430392_at	9530086O07Rik	RIKEN cDNA 9530086O07 gene
1430554_at	Lrig3	leucine-rich repeats and immunoglobulin-like domains 3
1430570_at	Kynu	kynureninase (L-kynurenine hydrolase)
1430576_at	Tpp2	tripeptidyl peptidase II
1432673_at	2300010F08Rik	RIKEN cDNA 2300010F08 gene
1433825_at	Ntrk3 = TrkC	Neurotrophic tyrosine kinase, receptor, type 3
1434186_at	Gpr23	G protein-coupled receptor 23
1434201_at	Chrdl1	Chordin-like 1
1435437_at	Setd7	SET domain containing (lysine methyltransferase) 7
1436340_at	9630041G16Rik	RIKEN cDNA 9630041G16 gene
1437540_at	---	---
1438333_at	Prtg	protogenin homolog (Gallus gallus)
1438410_at	Prtg	protogenin homolog (Gallus gallus)
1438452_at	Nebl	nebulette
1438855_x_at	Tnfaip2	tumor necrosis factor, alpha-induced protein 2
1439018_at	6330505N24Rik	RIKEN cDNA 6330505N24 gene
1439233_at	Tloc1	Translocation protein 1
1439341_at	AK220484	cDNA sequence AK220484
1439673_at	E230008O15Rik	RIKEN cDNA E230008O15 gene
1440104_at	Ranbp2	RAN binding protein 2
1440163_at	6030490B17Rik	RIKEN cDNA 6030490B17 gene
1440573_at	Erbb2ip	Erbb2 interacting protein
1440736_at	AI131651	expressed sequence AI131651
1441635_at	Olfml2a	Olfactomedin-like 2A
1441722_at	Aatf	Apoptosis antagonizing transcription factor
1442078_at	Ctdspl2	CTD (carboxy-terminal domain, RNA polymerase II, polypeptide A) small phospha...
1442703_at	AK220484	cDNA sequence AK220484
1443104_at	---	---
1443546_at	Hdlbp	High density lipoprotein (HDL) binding protein
1444195_at	Rmnd5a	Required for meiotic nuclear division 5 homolog A (S. cerevisiae)
1444583_at	D4Ertd767e	DNA segment, Chr 4, ERATO Doi 767, expressed
1444787_at	Chd1	Chromodomain helicase DNA binding protein 1
1444788_x_at	Chd1	Chromodomain helicase DNA binding protein 1
1444886_at	Appbp2	Amyloid beta precursor protein (cytoplasmic tail) binding protein 2
1445323_at	Greb1	gene regulated by estrogen in breast cancer protein
1445517_at	---	---
1445866_at	Mast4	microtubule associated serine/threonine kinase family member 4
1445881_at	2310035P21Rik	RIKEN cDNA 2310035P21 gene
1445885_at	Ube2d2	ubiquitin-conjugating enzyme E2D 2
1446001_at	Reps1	RalBP1 associated Eps domain containing protein
1446150_at	---	16 days embryo head cDNA, RIKEN full-length enriched library, clone:C130070I2...
1446345_at	---	---
1446750_at	Impact	imprinted and ancient
1446810_at	A730062M13Rik	RIKEN cDNA A730062M13 gene
1448424_at	Frzb	frizzled-related protein
1450336_at	Nsccn1	non-selective cation channel 1
1450910_at	Cap2	CAP, adenylate cyclase-associated protein, 2 (yeast)
1452129_at	Pthr2	parathyroid hormone receptor 2
1452320_at	Lrp2	low density lipoprotein receptor-related protein 2
1453596_at	Id2	inhibitor of DNA binding 2
1453753_at	Dtl	denticleless homolog (Drosophila)
1455220_at	Frat2	frequently rearranged in advanced T-cell lymphomas 2
1455978_a_at	Matn2	matrilin 2
1456326_at	Gm784	gene model 784, (NCBI)
1456329_at	Prtg	protogenin homolog (Gallus gallus)
1457038_at	Frem2	Fras1 related extracellular matrix protein 2
1457113_at	Nasp; D4Ertd767e	nuclear autoantigenic sperm protein (histone-binding); DNA segment, Chr 4, ER...
1457128_at	---	---
1457334_at	C130057M05Rik	RIKEN cDNA C130057M05 gene
1457489_at	Eif4e	Eukaryotic translation initiation factor 4E
1457739_at	Fscn1	fascin homolog 1, actin bundling protein (Strongylocentrotus purpuratus)
1458056_at	Sfrs12	splicing factor, arginine/serine-rich 12
1458724_at	E230008O15Rik	RIKEN cDNA E230008O15 gene

## Sheet: nNPs
Neurogenic Neural Progenitors
Probesets	Symbol	Title
1415850_at	Rasa3	RAS p21 protein activator 3
1415877_at	Dpysl3	dihydropyrimidinase-like 3
1415890_at	Papss1	3'-phosphoadenosine 5'-phosphosulfate synthase 1
1415897_a_at	Mgst1	microsomal glutathione S-transferase 1
1415923_at	Ndn	necdin
1415943_at	Sdc1	syndecan 1
1415949_at	Cpe	carboxypeptidase E
1415973_at	---	0 day neonate cerebellum cDNA, RIKEN full-length enriched library, clone:C230...
1415986_at	Clcn4-2	chloride channel 4-2
1416006_at	Mdk	midkine
1416007_at	Satb1	special AT-rich sequence binding protein 1
1416008_at	Satb1	special AT-rich sequence binding protein 1
1416009_at	Tspan3	tetraspanin 3
1416034_at	Cd24a	CD24a antigen
1416048_at	Phc2	polyhomeotic-like 2 (Drosophila)
1416053_at	Lrrn1	leucine rich repeat protein 1, neuronal
1416081_at	Smad1	MAD homolog 1 (Drosophila)
1416122_at	Ccnd2	cyclin D2
1416123_at	Ccnd2	cyclin D2
1416124_at	Ccnd2	cyclin D2
1416155_at	Hmgb3	high mobility group box 3
1416158_at	Nr2f2	nuclear receptor subfamily 2, group F, member 2
1416159_at	Nr2f2	nuclear receptor subfamily 2, group F, member 2
1416160_at	Nr2f2	nuclear receptor subfamily 2, group F, member 2
1416221_at	Fstl1	follistatin-like 1
1416354_at	Rbmx	RNA binding motif protein, X chromosome
1416390_at	Rcbtb2	regulator of chromosome condensation (RCC1) and BTB (POZ) domain containing p...
1416406_at	Pea15	phosphoprotein enriched in astrocytes 15
1416407_at	Pea15	phosphoprotein enriched in astrocytes 15
1416482_at	Ttc3	tetratricopeptide repeat domain 3
1416483_at	Ttc3	tetratricopeptide repeat domain 3
1416484_at	Ttc3	tetratricopeptide repeat domain 3
1416522_a_at	Grcc10	gene rich cluster, C10 gene
1416614_at	Cri1	CREBBP/EP300 inhibitory protein 1
1416621_at	Llgl1	lethal giant larvae homolog 1 (Drosophila)
1416723_at	Tcf4	transcription factor 4
1416724_x_at	Tcf4	transcription factor 4
1416731_at	Top2b	topoisomerase (DNA) II beta
1416760_at	Galntl1	UDP-N-acetyl-alpha-D-galactosamine:polypeptide N-acetylgalactosaminyltransfer...
1416761_at	---	---
1416845_at	Tmem132a	transmembrane protein 132A
1416855_at	Gas1	growth arrest specific 1
1417051_at	Pcdh8	protocadherin 8
1417073_a_at	Qk	quaking
1417092_at	Pthr1	parathyroid hormone receptor 1
1417112_at	Arl2bp	ADP-ribosylation factor-like 2 binding protein
1417128_at	Plekho1	pleckstrin homology domain containing, family O member 1
1417129_a_at	Mrg1	myeloid ecotropic viral integration site-related gene 1
1417278_a_at	Nkd1; LOC634379; LOC671838	naked cuticle 1 homolog (Drosophila); similar to naked cuticle 1 homolog; sim...
1417363_at	Zfp61	zinc finger protein 61
1417372_a_at	Peli1	pellino 1
1417376_a_at	Igsf4a	immunoglobulin superfamily, member 4A
1417377_at	Igsf4a	immunoglobulin superfamily, member 4A
1417378_at	Igsf4a	immunoglobulin superfamily, member 4A
1417389_at	Gpc1	glypican 1
1417414_at	39328	septin 3
1417471_s_at	D1Ertd622e	DNA segment, Chr 1, ERATO Doi 622, expressed
1417486_at	Shd	src homology 2 domain-containing transforming protein D
1417493_at	Bmi1	B lymphoma Mo-MLV insertion region 1
1417519_at	Plagl2	pleiomorphic adenoma gene-like 2
1417527_at	Ap3m2	adaptor-related protein complex 3, mu 2 subunit
1417558_at	Fyn	Fyn proto-oncogene
1417677_at	Opn3	opsin (encephalopsin)
1417723_at	Ube2j1	ubiquitin-conjugating enzyme E2, J1
1417846_at	Ulk2	Unc-51 like kinase 2 (C. elegans)
1417847_at	Ulk2	Unc-51 like kinase 2 (C. elegans)
1417848_at	Zfp704	zinc finger protein 704
1417862_at	A830059I20Rik	RIKEN cDNA A830059I20 gene
1417900_a_at	Vldlr	very low density lipoprotein receptor
1417932_at	Il18	interleukin 18
1417978_at	Eif4e3	eukaryotic translation initiation factor 4E member 3
1417985_at	Nrarp	Notch-regulated ankyrin repeat protein
1417986_at	Nrarp	Notch-regulated ankyrin repeat protein
1418018_at	Cpd	carboxypeptidase D
1418084_at	Nrp1	neuropilin 1
1418101_a_at	Rtn3	reticulon 3
1418128_at	Adcy6	adenylate cyclase 6
1418153_at	Lama1	laminin, alpha 1
1418157_at	Nr2f1	nuclear receptor subfamily 2, group F, member 1
1418164_at	Stx2	syntaxin 2
1418170_a_at	Zcchc14	zinc finger, CCHC domain containing 14
1418195_at	Galnt10	UDP-N-acetyl-alpha-D-galactosamine:polypeptide N-acetylgalactosaminyltransfer...
1418209_a_at	Pfn2	profilin 2
1418210_at	Pfn2	profilin 2
1418253_a_at	Hspa4l	heat shock protein 4 like
1418258_s_at	Dynll2	dynein light chain LC8-type 2
1418285_at	Efnb1	ephrin B1
1418286_a_at	Efnb1	ephrin B1
1418297_at	Dpysl4	dihydropyrimidinase-like 4
1418298_s_at	Dpysl4	dihydropyrimidinase-like 4
1418299_at	Dpysl4	dihydropyrimidinase-like 4
1418317_at	Lhx2	LIM homeobox protein 2
1418357_at	Foxg1	forkhead box G1
1418376_at	Fgf15	fibroblast growth factor 15
1418382_at	Apcdd1	adenomatosis polyposis coli down-regulated 1
1418383_at	Apcdd1	adenomatosis polyposis coli down-regulated 1
1418446_at	Slc16a2	solute carrier family 16 (monocarboxylic acid transporters), member 2
1418494_at	Ebf2	early B-cell factor 2
1418497_at	Fgf13	fibroblast growth factor 13
1418517_at	Irx3	Iroquois related homeobox 3 (Drosophila)
1418599_at	Col11a1	procollagen, type XI, alpha 1
1418615_at	Astn1	astrotactin 1
1418643_at	Tspan13	tetraspanin 13
1418664_at	Mpdz	multiple PDZ domain protein
1418690_at	Ptprz1	protein tyrosine phosphatase, receptor type Z, polypeptide 1
1418733_at	Twist1	twist gene homolog 1 (Drosophila)
1418784_at	Grik5	glutamate receptor, ionotropic, kainate 5 (gamma 2)
1418790_at	Fezf2	Fez family zinc finger 2
1418815_at	Cdh2	cadherin 2
1418860_a_at	Letmd1	LETM1 domain containing 1
1418868_at	En2	engrailed 2
1418908_at	Pam	peptidylglycine alpha-amidating monooxygenase
1418926_at	Zfhx1a	zinc finger homeobox 1a
1418941_at	Pcdhb22	protocadherin beta 22
1418953_at	Fbxo16	F-box protein 16
1418960_at	Phf20l1	PHD finger protein 20-like 1
1418967_a_at	St7	Suppression of tumorigenicity 7
1419108_at	Ophn1	oligophrenin 1
1419140_at	Acvr2b	activin receptor IIB
1419155_a_at	Sox4; LOC672274	SRY-box containing gene 4; similar to Transcription factor SOX-4
1419156_at	Sox4; LOC672274	SRY-box containing gene 4; similar to Transcription factor SOX-4
1419204_at	Dll1	delta-like 1 (Drosophila)
1419247_at	Rgs2	regulator of G-protein signaling 2
1419248_at	Rgs2	regulator of G-protein signaling 2
1419271_at	Pax6	paired box gene 6
1419380_at	Zfp423	zinc finger protein 423
1419449_a_at	Gnai2	guanine nucleotide binding protein, alpha inhibiting 2
1419583_at	Cbx4	chromobox homolog 4 (Drosophila Pc class)
1419584_at	Ttc28	tetratricopeptide repeat domain 28
1419592_at	Unc5c	unc-5 homolog C (C. elegans)
1419639_at	Efnb2	ephrin B2
1419652_s_at	2610200G18Rik	RIKEN cDNA 2610200G18 gene
1419829_a_at	Gab2	Growth factor receptor bound protein 2-associated protein 2
1419922_s_at	Atrnl1	attractin like 1
1419938_s_at	Arhgef17	Rho guanine nucleotide exchange factor (GEF) 17
1419954_s_at	Zfand3	zinc finger, AN1-type domain 3
1420110_s_at	Zfp334	zinc finger protein 334
1420377_at	St8sia2	ST8 alpha-N-acetyl-neuraminide alpha-2,8-sialyltransferase 2
1420389_at	Pax3	paired box gene 3
1420422_at	Pcdhb21	protocadherin beta 21
1420621_a_at	App	amyloid beta (A4) precursor protein
1420688_a_at	Sgce	sarcoglycan, epsilon
1420695_at	Dach1	dachshund 1 (Drosophila)
1420772_a_at	Tsc22d3	TSC22 domain family 3
1420798_s_at	Pcdha4; Pcdha6; Pcdha7; Pcd...	protocadherin alpha 4; protocadherin alpha 6; protocadherin alpha 7; protocad...
1420851_at	Pard6g	par-6 partitioning defective 6 homolog gamma (C. elegans)
1420859_at	Pkia	protein kinase inhibitor, alpha
1420877_at	39331	septin 6
1420895_at	Tgfbr1	transforming growth factor, beta receptor I
1421045_at	Mrc2	mannose receptor, C type 2
1421048_a_at	Ypel1	yippee-like 1 (Drosophila)
1421072_at	Irx5	Iroquois related homeobox 5 (Drosophila)
1421133_at	Pvrl3	poliovirus receptor-related 3
1421157_at	Fzd3	frizzled homolog 3 (Drosophila)
1421180_at	Lix1	limb expression 1 homolog (chicken)
1421193_a_at	Pbx3	pre B-cell leukemia transcription factor 3
1421433_at	Zfhx4	zinc finger homeodomain 4
1421439_at	Wnt8b	wingless related MMTV integration site 8b
1421597_a_at	Msx3	homeo box, msh-like 3
1421612_a_at	H2afy3; H2afy2	H2A histone family, member Y3; H2A histone family, member Y2
1421908_a_at	Tcf12	transcription factor 12
1422073_a_at	Celsr2	cadherin EGF LAG seven-pass G-type receptor 2
1422146_at	Sema5b	sema domain, seven thrombospondin repeats (type 1 and type 1-like), transmemb...
1422165_at	Pou3f4	POU domain, class 3, transcription factor 4
1422272_at	Phxr4	per-hexamer repeat gene 4
1422293_a_at	Kctd1	potassium channel tetramerisation domain containing 1
1422431_at	Magee1	melanoma antigen, family E, 1
1422498_at	Mageh1	melanoma antigen, family H, 1
1422504_at	Glrb	glycine receptor, beta subunit
1422528_a_at	Zfp36l1	zinc finger protein 36, C3H type-like 1
1422538_at	Extl2	exotoses (multiple)-like 2
1422541_at	Ptprm	protein tyrosine phosphatase, receptor type, M
1422552_at	Rprm	reprimo, TP53 dependent G2 arrest mediator candidate
1422592_at	Ctnnd2	catenin (cadherin associated protein), delta 2
1422597_at	Mmp15	matrix metallopeptidase 15
1422625_at	Ly6h	lymphocyte antigen 6 complex, locus H
1422676_at	Smarce1	SWI/SNF related, matrix associated, actin dependent regulator of chromatin, s...
1422733_at	Fjx1	four jointed box 1 (Drosophila)
1422798_at	Cntnap2	contactin associated protein-like 2
1422818_at	Nedd9	neural precursor cell expressed, developmentally down-regulated gene 9
1422831_at	Fbn2; LOC639042	fibrillin 2; similar to fibrillin 2
1422851_at	Hmga2	high mobility group AT-hook 2
1422889_at	Pcdh18	protocadherin 18
1422890_at	Pcdh18	protocadherin 18
1422895_at	Vamp4	vesicle-associated membrane protein 4
1422945_a_at	Kif5c	kinesin family member 5C
1423055_at	Nsg1	neuron specific gene family member 1
1423061_at	Arvcf	armadillo repeat gene deleted in velo-cardio-facial syndrome
1423085_at	Efnb3	ephrin B3
1423091_a_at	Gpm6b	glycoprotein m6b
1423104_at	Irs1	insulin receptor substrate 1
1423146_at	Hes5	hairy and enhancer of split 5 (Drosophila)
1423150_at	Scg5	secretogranin V
1423213_at	Plxnc1	plexin C1
1423252_at	Hdgfrp3	hepatoma-derived growth factor, related protein 3
1423274_at	Ints6	integrator complex subunit 6
1423286_at	Cbln1	cerebellin 1 precursor protein
1423287_at	Cbln1	cerebellin 1 precursor protein
1423310_at	Tpbg	trophoblast glycoprotein
1423311_s_at	Tpbg	trophoblast glycoprotein
1423365_at	Cacna1g	calcium channel, voltage-dependent, T type, alpha 1G subunit
1423399_a_at	Yaf2	YY1 associated factor 2
1423470_at	Ptbp2	polypyrimidine tract binding protein 2
1423477_at	Zic1	zinc finger protein of the cerebellum 1
1423484_at	Bicc1	bicaudal C homolog 1 (Drosophila)
1423488_at	Mmd	monocyte to macrophage differentiation-associated
1423489_at	Mmd	monocyte to macrophage differentiation-associated
1423499_at	Sncaip	synuclein, alpha interacting protein (synphilin)
1423503_at	Jam3	junction adhesion molecule 3
1423513_at	Neo1; E030041M21Rik	neogenin; RIKEN cDNA E030041M21 gene
1423515_at	Scn8a	sodium channel, voltage-gated, type VIII, alpha
1423537_at	Gap43	growth associated protein 43
1423561_at	Nell2	NEL-like 2 (chicken)
1423628_s_at	Pcdhgb1; Pcdhgb2; Pcdhgb4; ...	protocadherin gamma subfamily B, 1; protocadherin gamma subfamily B, 2; proto...
1423689_a_at	Gpsm1	G-protein signalling modulator 1 (AGS3-like, C. elegans)
1423690_s_at	Gpsm1	G-protein signalling modulator 1 (AGS3-like, C. elegans)
1423717_at	Ak3	adenylate kinase 3
1423756_s_at	Igfbp4	insulin-like growth factor binding protein 4
1423812_s_at	AW146242	expressed sequence AW146242
1423825_at	Gpr177	G protein-coupled receptor 177
1423835_at	Zfp503	zinc finger protein 503
1423836_at	Zfp503	zinc finger protein 503
1423895_a_at	Cugbp2	CUG triplet repeat, RNA binding protein 2
1423994_at	Kif1b	kinesin family member 1B
1424007_at	Gdf10	growth differentiation factor 10
1424029_at	Tspyl4	TSPY-like 4
1424076_at	Gdpd1	glycerophosphodiester phosphodiesterase domain containing 1
1424077_at	Gdpd1	glycerophosphodiester phosphodiesterase domain containing 1
1424086_at	D9Ucla1	DNA segment, Chr 9, University of California at Los Angeles 1
1424089_a_at	Tcf4	transcription factor 4
1424092_at	Epb4.1	erythrocyte protein band 4.1
1424270_at	Dcamkl1	doublecortin and calcium/calmodulin-dependent protein kinase-like 1
1424271_at	Dcamkl1	doublecortin and calcium/calmodulin-dependent protein kinase-like 1
1424280_at	Mospd1	motile sperm domain containing 1
1424306_at	Elovl4	elongation of very long chain fatty acids (FEN1/Elo2, SUR4/Elo3, yeast)-like 4
1424341_s_at	Pcdha4; Pcdha6; Pcdha7; Pcd...	protocadherin alpha 4; protocadherin alpha 6; protocadherin alpha 7; protocad...
1424367_a_at	Homer2	homer homolog 2 (Drosophila)
1424373_at	Armcx3	armadillo repeat containing, X-linked 3
1424586_at	Ehbp1	EH domain binding protein 1
1424588_at	Srgap3	SLIT-ROBO Rho GTPase activating protein 3
1424634_at	Tceal1	transcription elongation factor A (SII)-like 1
1424659_at	Slit2	slit homolog 2 (Drosophila)
1424674_at	Slc39a6	solute carrier family 39 (metal ion transporter), member 6
1424755_at	Hip1	huntingtin interacting protein 1
1424817_at	Spef1	sperm flagellar 1
1424859_at	Homer3	homer homolog 3 (Drosophila)
1424863_a_at	Hipk2	homeodomain interacting protein kinase 2
1424886_at	Ptprd	protein tyrosine phosphatase, receptor type, D
1424925_at	Sec63	SEC63-like (S. cerevisiae)
1424950_at	Sox9	SRY-box containing gene 9
1424970_at	Purg	purine-rich element binding protein G
1425016_at	Ephb2	Eph receptor B2
1425022_at	Usp3	ubiquitin specific peptidase 3
1425023_at	Usp3	ubiquitin specific peptidase 3
1425270_at	Kif1b	kinesin family member 1B
1425281_a_at	Tsc22d3	TSC22 domain family 3
1425314_at	Gpr98	G protein-coupled receptor 98
1425315_at	Dock7	dedicator of cytokinesis 7
1425452_s_at	Ptprj; AW125753	protein tyrosine phosphatase, receptor type, J; expressed sequence AW125753
1425475_at	Col4a5	procollagen, type IV, alpha 5
1425476_at	Col4a5	procollagen, type IV, alpha 5
1425483_at	Tox	thymocyte selection-associated HMG box gene
1425484_at	Tox	thymocyte selection-associated HMG box gene
1425505_at	Mylk	myosin, light polypeptide kinase
1425506_at	Mylk	myosin, light polypeptide kinase
1425510_at	Mark1	MAP/microtubule affinity-regulating kinase 1
1425528_at	Prrx1	paired related homeobox 1
1425539_a_at	Rtn3	reticulon 3
1425575_at	Epha3	Eph receptor A3
1425597_a_at	Qk	quaking
1425601_a_at	Rtkn	rhotekin
1425679_a_at	Mapk8ip1	mitogen activated protein kinase 8 interacting protein 1
1425784_a_at	Olfm1	olfactomedin 1
1425896_a_at	Fbn1	fibrillin 1
1425983_x_at	Hipk2	homeodomain interacting protein kinase 2
1426024_a_at	Dbn1	drebrin 1
1426207_at	Ikbkb	inhibitor of kappaB kinase beta
1426208_x_at	Plagl1	pleiomorphic adenoma gene-like 1
1426218_at	Glcci1	glucocorticoid induced transcript 1
1426288_at	Lrp4	low density lipoprotein receptor-related protein 4
1426298_at	Irx2	Iroquois related homeobox 2 (Drosophila)
1426300_at	Alcam	activated leukocyte cell adhesion molecule
1426301_at	Alcam	activated leukocyte cell adhesion molecule
1426363_x_at	H2afy2	H2A histone family, member Y2
1426442_at	Gpm6a	glycoprotein m6a
1426448_at	Pja1	praja1, RING-H2 motif containing
1426449_a_at	Pja1	praja1, RING-H2 motif containing
1426450_at	Plcl2	phospholipase C-like 2
1426531_at	Zmynd11	zinc finger, MYND domain containing 11
1426562_a_at	Olfm1	olfactomedin 1
1426640_s_at	Trib2	tribbles homolog 2 (Drosophila)
1426680_at	Sepn1	selenoprotein N, 1
1426708_at	Antxr2	anthrax toxin receptor 2
1426756_at	Galnt2	UDP-N-acetyl-alpha-D-galactosamine:polypeptide N-acetylgalactosaminyltransfer...
1426766_at	6330403K07Rik	RIKEN cDNA 6330403K07 gene
1426767_at	3230401M21Rik	RIKEN cDNA 3230401M21 gene
1426782_at	Gpr125	G protein-coupled receptor 125
1426850_a_at	Map2k6	mitogen activated protein kinase kinase 6
1426864_a_at	Ncam1	neural cell adhesion molecule 1
1426865_a_at	Ncam1	neural cell adhesion molecule 1
1426869_at	Boc	biregional cell adhesion molecule-related/down-regulated by oncogenes (Cdon) ...
1426896_at	Zfp191	zinc finger protein 191
1426934_at	Nhsl1	NHS-like 1
1426938_at	Nova1; LOC664883	neuro-oncological ventral antigen 1; similar to neuro-oncological ventral ant...
1426965_at	Rap2a	RAS related protein 2a
1426976_at	Usp47	ubiquitin specific peptidase 47
1426987_at	5430417L22Rik	RIKEN cDNA 5430417L22 gene
1426998_at	Zfand3	zinc finger, AN1-type domain 3
1427017_at	Satb2	special AT-rich sequence binding protein 2
1427019_at	Ptprz1	protein tyrosine phosphatase, receptor type Z, polypeptide 1
1427050_at	5730420B22Rik	RIKEN cDNA 5730420B22 gene
1427108_at	9530068E07Rik	RIKEN cDNA 9530068E07 gene
1427123_s_at	Copg2as2	coatomer protein complex, subunit gamma 2, antisense 2
1427139_at	Adamts10	a disintegrin-like and metallopeptidase (reprolysin type) with thrombospondin...
1427233_at	Tshz1	teashirt zinc finger family member 1
1427246_at	Magi1	membrane associated guanylate kinase, WW and PDZ domain containing 1
1427288_at	Apba2	amyloid beta (A4) precursor protein-binding, family A, member 2
1427320_at	Copg2as2	coatomer protein complex, subunit gamma 2, antisense 2
1427384_at	Chd6	chromodomain helicase DNA binding protein 6
1427442_a_at	App	amyloid beta (A4) precursor protein
1427516_a_at	Boc	biregional cell adhesion molecule-related/down-regulated by oncogenes (Cdon) ...
1427560_at	Six5	sine oculis-related homeobox 5 homolog (Drosophila)
1427670_a_at	Tcf12	transcription factor 12
1427677_a_at	Sox6	SRY-box containing gene 6
1427934_at	2610208E05Rik	RIKEN cDNA 2610208E05 gene
1427982_s_at	Syne2	synaptic nuclear envelope 2
1428011_a_at	Erbb2ip	Erbb2 interacting protein
1428077_at	Tmem163	transmembrane protein 163
1428097_at	2510009E07Rik	RIKEN cDNA 2510009E07 gene
1428103_at	---	---
1428107_at	Sh3bgrl	SH3-binding domain glutamic acid-rich protein like
1428108_x_at	Tmcc2	transmembrane and coiled-coil domains 2
1428122_s_at	2610528K11Rik	RIKEN cDNA 2610528K11 gene
1428223_at	Mfsd2	major facilitator superfamily domain containing 2
1428286_at	---	---
1428367_at	Ndst1	N-deacetylase/N-sulfotransferase (heparan glucosaminyl) 1
1428392_at	Rassf2	Ras association (RalGDS/AF-6) domain family 2
1428412_at	Tm9sf3	transmembrane 9 superfamily member 3
1428433_at	Hipk2	homeodomain interacting protein kinase 2
1428466_at	Chd3	chromodomain helicase DNA binding protein 3
1428540_at	3321401G04Rik	RIKEN cDNA 3321401G04 gene
1428541_at	3321401G04Rik	RIKEN cDNA 3321401G04 gene
1428564_at	Zfp579	zinc finger protein 579
1428603_at	Glcci1	glucocorticoid induced transcript 1
1428653_x_at	Elavl1	ELAV (embryonic lethal, abnormal vision, Drosophila)-like 1 (Hu antigen R)
1428681_at	Gm608	gene model 608, (NCBI)
1428718_at	Scrn1	secernin 1
1428739_at	2310040A07Rik	RIKEN cDNA 2310040A07 gene
1428774_at	Gpc6	glypican 6
1428791_at	Ube2h	ubiquitin-conjugating enzyme E2H
1428808_at	Prickle2	prickle-like 2 (Drosophila)
1428866_at	2810037O22Rik	RIKEN cDNA 2810037O22 gene
1428871_at	4121402D02Rik	RIKEN cDNA 4121402D02 gene
1428872_at	4121402D02Rik	RIKEN cDNA 4121402D02 gene
1428873_a_at	4121402D02Rik	RIKEN cDNA 4121402D02 gene
1428875_at	Golph4	golgi phosphoprotein 4
1428902_at	Chst11	carbohydrate sulfotransferase 11
1428917_at	Stx17	syntaxin 17
1428922_at	1200009O22Rik	RIKEN cDNA 1200009O22 gene
1428940_at	Gnaq	guanine nucleotide binding protein, alpha q polypeptide
1428967_at	Igf1r	insulin-like growth factor I receptor
1429005_at	Mfhas1	malignant fibrous histiocytoma amplified sequence 1
1429051_s_at	Sox11	SRY-box containing gene 11
1429052_at	Ptprd	protein tyrosine phosphatase, receptor type, D
1429084_at	Vezf1	vascular endothelial zinc finger 1
1429085_at	Vezf1	vascular endothelial zinc finger 1
1429106_at	4921509J17Rik	RIKEN cDNA 4921509J17 gene
1429138_at	Npas3	neuronal PAS domain protein 3
1429163_at	Dchs1	dachsous 1 (Drosophila)
1429178_at	Odz3	odd Oz/ten-m homolog 3 (Drosophila)
1429204_at	Camk2n2	calcium/calmodulin-dependent protein kinase II inhibitor 2
1429205_at	Mllt3	myeloid/lymphoid or mixed lineage-leukemia translocation to 3 homolog (Drosop...
1429206_at	Rhobtb1	Rho-related BTB domain containing 1
1429265_a_at	Rnf130	ring finger protein 130
1429269_at	BC068157	cDNA sequence BC068157
1429293_at	Gpc2	glypican 2 (cerebroglycan)
1429310_at	Flrt3	fibronectin leucine rich transmembrane protein 3
1429372_at	Sox11	SRY-box containing gene 11
1429401_at	Stox2	storkhead box 2
1429410_at	Eny2	enhancer of yellow 2 homolog (Drosophila)
1429506_at	Nkd1; LOC634379; LOC671838	naked cuticle 1 homolog (Drosophila); similar to naked cuticle 1 homolog; sim...
1429539_at	Bcl2l13	BCL2-like 13 (apoptosis facilitator)
1429718_at	Slitrk5	SLIT and NTRK-like family, member 5
1429749_at	9330180L21Rik	RIKEN cDNA 9330180L21 gene
1429761_at	Rtn1	reticulon 1
1429782_at	Grcc10	gene rich cluster, C10 gene
1429809_at	Tmtc2	transmembrane and tetratricopeptide repeat containing 2
1429839_a_at	Yaf2	YY1 associated factor 2
1429841_at	Megf10	multiple EGF-like-domains 10
1429857_at	2900092D14Rik	RIKEN cDNA 2900092D14 gene
1429910_at	5730499H23Rik	RIKEN cDNA 5730499H23 gene
1429951_at	Ssbp2	single-stranded DNA binding protein 2
1429965_at	Lonrf2	LON peptidase N-terminal domain and ring finger 2
1430038_at	Gphn	gephyrin
1430127_a_at	Ccnd2	cyclin D2
1430187_at	Zfp60	zinc finger protein 60
1430335_a_at	Pax3	paired box gene 3
1430393_at	2510017J16Rik	RIKEN cDNA 2510017J16 gene
1430415_at	Phf6	PHD finger protein 6
1430526_a_at	Smarca2	SWI/SNF related, matrix associated, actin dependent regulator of chromatin, s...
1430583_at	C130076O07Rik	RIKEN cDNA C130076O07 gene
1430791_at	6330415B21Rik	RIKEN cDNA 6330415B21 gene
1431017_at	Rcbtb2	regulator of chromosome condensation (RCC1) and BTB (POZ) domain containing p...
1431225_at	Sox11	SRY-box containing gene 11
1431226_a_at	Fndc4	fibronectin type III domain containing 4
1431326_a_at	Tmod2	tropomodulin 2
1431340_a_at	2310002J21Rik	RIKEN cDNA 2310002J21 gene
1431826_a_at	Brsk2	BR serine/threonine kinase 2
1431880_at	3100003M19Rik	RIKEN cDNA 3100003M19 gene
1431890_a_at	Mllt3	myeloid/lymphoid or mixed lineage-leukemia translocation to 3 homolog (Drosop...
1432750_at	2810409C01Rik	RIKEN cDNA 2810409C01 gene
1433481_at	Fkbp14	FK506 binding protein 14
1433509_s_at	Reep1	receptor accessory protein 1
1433648_at	Spag9	sperm associated antigen 9
1433662_s_at	Timp2	tissue inhibitor of metalloproteinase 2
1433743_at	Dach1	dachshund 1 (Drosophila)
1433770_at	Dpysl2	dihydropyrimidinase-like 2
1433812_at	Lix1l	Lix1-like
1433855_at	Abat	4-aminobutyrate aminotransferase
1433864_at	Lrp12	low density lipoprotein-related protein 12
1433884_at	Syt1	synaptotagmin I
1433943_at	BC063749	cDNA sequence BC063749
1433954_at	4632419I22Rik	RIKEN cDNA 4632419I22 gene
1433968_a_at	---	---
1433977_at	Hs3st3b1	heparan sulfate (glucosamine) 3-O-sulfotransferase 3B1
1433979_at	Rbms2	RNA binding motif, single stranded interacting protein 2
1433995_s_at	D16Bwg1543e	DNA segment, Chr 16, Brigham & Women's Genetics 1543 expressed
1434028_at	Arnt2	aryl hydrocarbon receptor nuclear translocator 2
1434106_at	Epm2aip1	EPM2A (laforin) interacting protein 1
1434148_at	Tcf4	transcription factor 4
1434149_at	Tcf4	transcription factor 4
1434210_s_at	Lrig1	leucine-rich repeats and immunoglobulin-like domains 1
1434223_at	1810007P19Rik	RIKEN cDNA 1810007P19 gene
1434232_a_at	2610030H06Rik	RIKEN cDNA 2610030H06 gene
1434264_at	Ank2	ankyrin 2, brain
1434265_s_at	Ank2	ankyrin 2, brain
1434285_at	Frmd4a	FERM domain containing 4A
1434291_a_at	Serf1	small EDRK-rich factor 1
1434316_at	Chsy1	carbohydrate (chondroitin) synthase 1
1434331_at	Eif2c1	eukaryotic translation initiation factor 2C, 1
1434361_at	Sh3px3	SH3 and PX domain containing 3
1434378_a_at	Mxd4	Max dimerization protein 4
1434423_at	---	---
1434427_a_at	Rnf157	ring finger protein 157
1434439_at	Gsk3b	glycogen synthase kinase 3 beta
1434446_at	D630014A15Rik	RIKEN cDNA D630014A15 gene
1434465_x_at	Vldlr	very low density lipoprotein receptor
1434481_at	4121402D02Rik	RIKEN cDNA 4121402D02 gene
1434498_at	Gm1673	gene model 1673, (NCBI)
1434572_at	Hdac9	histone deacetylase 9
1434639_at	Kbtbd9	kelch repeat and BTB (POZ) domain containing 9
1434645_at	C530008M17Rik	RIKEN cDNA C530008M17 gene
1434679_at	Cspg3	chondroitin sulfate proteoglycan 3
1434683_at	Cutl1	Cut-like 1 (Drosophila)
1434723_at	AI426748	expressed sequence AI426748
1434728_at	Gria3	glutamate receptor, ionotropic, AMPA3 (alpha 3)
1434745_at	Ccnd2	cyclin D2
1434776_at	---	---
1434777_at	Mycl1	v-myc myelocytomatosis viral oncogene homolog 1, lung carcinoma derived (avian)
1434788_at	D930050A07Rik	RIKEN cDNA D930050A07 gene
1434825_at	LOC381742	similar to CAGL79
1434856_at	Ankrd44	ankyrin repeat domain 44
1434881_s_at	Kctd12	potassium channel tetramerisation domain containing 12
1434920_a_at	Evl	Ena-vasodilator stimulated phosphoprotein
1434921_at	Nr2e1	nuclear receptor subfamily 2, group E, member 1
1434924_at	Phf2	PHD finger protein 2
1434957_at	Cdon	cell adhesion molecule-related/down-regulated by oncogenes
1434990_at	Ppm1e	protein phosphatase 1E (PP2C domain containing)
1435008_at	Slc9a6	solute carrier family 9 (sodium/hydrogen exchanger), isoform 6
1435018_at	5930434B04Rik	RIKEN cDNA 5930434B04 gene
1435020_at	Sdccag1	serologically defined colon cancer antigen 1
1435060_at	Tmod2	tropomodulin 2
1435083_at	Ctxn1	cortexin 1
1435087_at	BC039093	cDNA sequence BC039093
1435113_x_at	Stmn3	stathmin-like 3
1435120_at	---	Transcribed locus
1435136_at	Whsc1	Wolf-Hirschhorn syndrome candidate 1 (human)
1435167_at	Ranbp6	RAN binding protein 6
1435195_at	Vash1	vasohibin 1
1435197_at	Pou3f3	POU domain, class 3, transcription factor 3
1435203_at	Man2a2	mannosidase 2, alpha 2
1435240_at	Baz2b	bromodomain adjacent to zinc finger domain, 2B
1435256_at	1500005P14Rik	RIKEN cDNA 1500005P14 gene
1435260_at	---	---
1435311_s_at	Fbxo7	F-box only protein 7
1435336_at	Celsr2	cadherin EGF LAG seven-pass G-type receptor 2
1435346_at	Ccdc82	coiled-coil domain containing 82
1435358_at	Cuedc1	CUE domain containing 1
1435382_at	Ndn	necdin
1435383_x_at	Ndn	necdin
1435433_at	Centg2	centaurin, gamma 2
1435456_at	Ttc28	tetratricopeptide repeat domain 28
1435484_at	BF642829	expressed sequence BF642829
1435492_at	Socs6	suppressor of cytokine signaling 6
1435531_at	Usp3	ubiquitin specific peptidase 3
1435537_at	Ptprd	protein tyrosine phosphatase, receptor type, D
1435551_at	Fhod3	formin homology 2 domain containing 3
1435558_at	Bai2	brain-specific angiogenesis inhibitor 2
1435579_at	Oprs1	Opioid receptor, sigma 1
1435591_at	AI426330	expressed sequence AI426330
1435644_at	Sh3pxd2b	SH3 and PX domains 2B
1435678_at	2610017I09Rik	RIKEN cDNA 2610017I09 gene
1435740_at	Rai17	Retinoic acid induced 17
1435745_at	5031439G07Rik	RIKEN cDNA 5031439G07 gene
1435763_at	Tbc1d16	TBC1 domain family, member 16
1435787_at	Ppm1l	protein phosphatase 1 (formerly 2C)-like
1435790_at	Olfm2	olfactomedin 2
1435793_at	Aph1b	anterior pharynx defective 1b homolog (C. elegans)
1435842_at	1110038O08Rik	RIKEN cDNA 1110038O08 gene
1435879_at	Akt3	thymoma viral proto-oncogene 3
1435884_at	Itsn1	intersectin 1 (SH3 domain protein 1A)
1435885_s_at	Itsn1	intersectin 1 (SH3 domain protein 1A)
1435892_at	Asxl3	additional sex combs like 3 (Drosophila)
1435893_at	Vldlr	very low density lipoprotein receptor
1435895_at	D930023J12Rik	RIKEN cDNA D930023J12 gene
1435917_at	---	Transcribed locus
1435952_at	---	---
1435963_at	---	---
1435968_at	Ptprn2	Protein tyrosine phosphatase, receptor type, N polypeptide 2
1435977_at	Hdgfrp3	hepatoma-derived growth factor, related protein 3
1435985_at	Farp2	FERM, RhoGEF and pleckstrin domain protein 2
1436002_at	---	Transcribed locus
1436018_at	2700083E18Rik	RIKEN cDNA 2700083E18 gene
1436036_at	Whsc1	Wolf-Hirschhorn syndrome candidate 1 (human)
1436047_at	Gm672	gene model 672, (NCBI)
1436051_at	9630007J19Rik	RIKEN cDNA 9630007J19 gene
1436096_at	---	Adult male corpora quadrigemina cDNA, RIKEN full-length enriched library, clo...
1436114_at	Gm96	gene model 96, (NCBI)
1436115_at	Gm266	gene model 266, (NCBI)
1436118_at	Vangl2	vang-like 2 (van gogh, Drosophila)
1436150_at	1700066J24Rik	RIKEN cDNA 1700066J24 gene
1436153_a_at	Zmynd11	zinc finger, MYND domain containing 11
1436166_at	Stox2	storkhead box 2
1436181_at	Ddef2	development and differentiation enhancing factor 2
1436185_at	AI314180	expressed sequence AI314180
1436190_at	Nedd10	neural precursor cell expressed, developmentally down-regulated gene 10
1436195_at	BC046404	cDNA sequence BC046404
1436205_at	---	Transcribed locus
1436221_at	D1Ertd471e	DNA segment, Chr 1, ERATO Doi 471, expressed
1436223_at	Itgb8	integrin beta 8
1436237_at	Ttc9	tetratricopeptide repeat domain 9
1436246_at	---	Adult male medulla oblongata cDNA, RIKEN full-length enriched library, clone:...
1436276_at	---	Transcribed locus
1436284_s_at	Zfp319	zinc finger protein 319
1436293_x_at	D1Ertd471e	DNA segment, Chr 1, ERATO Doi 471, expressed
1436350_at	D430039N05Rik	RIKEN cDNA D430039N05 gene
1436382_at	Zbtb12	zinc finger and BTB domain containing 12
1436403_at	BC025575	cDNA sequence BC025575
1436405_at	Dock4	dedicator of cytokinesis 4
1436438_s_at	---	---
1436459_at	Gpr161	G protein-coupled receptor 161
1436463_at	Jakmip2	Janus kinase and microtubule interacting protein 2
1436475_at	---	Transcribed locus
1436515_at	E030004N02Rik	RIKEN cDNA E030004N02 gene
1436517_at	H1fx	H1 histone family, member X
1436537_at	Zfp629	zinc finger protein 629
1436545_at	Dtx4	deltex 4 homolog (Drosophila)
1436546_at	Lix1l	Lix1-like
1436570_at	---	Transcribed locus
1436592_at	---	12 days embryo head cDNA, RIKEN full-length enriched library, clone:3010015L0...
1436596_at	H2afv	H2A histone family, member V
1436600_at	Tnrc9	trinucleotide repeat containing 9
1436659_at	Dcamkl1	Double cortin and calcium/calmodulin-dependent protein kinase-like 1
1436662_at	Sorcs1	VPS10 domain receptor protein SORCS 1
1436678_at	---	---
1436685_at	LOC544888	hypothetical LOC544888
1436692_at	---	12 days embryo head cDNA, RIKEN full-length enriched library, clone:3000003N1...
1436719_at	Slc35f1	solute carrier family 35, member F1
1436733_at	E130309F12Rik	RIKEN cDNA E130309F12 gene
1436736_x_at	D0H4S114	DNA segment, human D4S114
1436789_at	Ccnjl	cyclin J-like
1436790_a_at	Sox11	SRY-box containing gene 11
1436791_at	Wnt5a	wingless-related MMTV integration site 5A
1436805_at	2810457I06Rik	RIKEN cDNA 2810457I06 gene
1436839_at	---	---
1436860_at	Senp7	SUMO1/sentrin specific peptidase 7
1436866_at	Efna5	ephrin A5
1436894_at	D1Ertd471e	DNA segment, Chr 1, ERATO Doi 471, expressed
1436897_at	Mfhas1	malignant fibrous histiocytoma amplified sequence 1
1436916_at	Tmem108	transmembrane protein 108
1436918_at	Dyrk2	dual-specificity tyrosine-(Y)-phosphorylation regulated kinase 2
1436931_at	Rfx4	regulatory factor X, 4 (influences HLA class II expression)
1436938_at	Rbms3	RNA binding motif, single stranded interacting protein
1436942_at	A930035D04Rik	RIKEN cDNA A930035D04 gene
1436959_x_at	Nelf	nasal embryonic LHRH factor
1436993_x_at	Pfn2	profilin 2
1436997_x_at	Sh3bgrl	SH3-binding domain glutamic acid-rich protein like
1437001_at	Gsk3b	glycogen synthase kinase 3 beta
1437057_at	Megf6	multiple EGF-like-domains 6
1437059_at	Sox21	SRY-box containing gene 21
1437071_at	Eif1ay	eukaryotic translation initiation factor 1A, Y-linked
1437086_at	Ascl1	achaete-scute complex homolog-like 1 (Drosophila)
1437087_at	---	---
1437111_at	Zc3h12c	zinc finger CCCH type containing 12C
1437122_at	Bcl2	B-cell leukemia/lymphoma 2
1437132_x_at	Nedd9	neural precursor cell expressed, developmentally down-regulated gene 9
1437152_at	Rkhd3	ring finger and KH domain containing 3
1437183_at	Lrrc4b	leucine rich repeat containing 4B
1437195_x_at	Mapk10	mitogen activated protein kinase 10
1437197_at	Sorbs2	sorbin and SH3 domain containing 2
1437226_x_at	Marcksl1	MARCKS-like 1
1437239_x_at	Phc2	polyhomeotic-like 2 (Drosophila)
1437263_at	A730089K16Rik	RIKEN cDNA A730089K16 gene
1437279_x_at	Sdc1	syndecan 1
1437284_at	Fzd1	frizzled homolog 1 (Drosophila)
1437288_at	Impad1	inositol monophosphatase domain containing 1
1437291_at	2700081O15Rik	RIKEN cDNA 2700081O15 gene
1437310_at	Bbs1	Bardet-Biedl syndrome 1 homolog (human)
1437347_at	Ednrb	endothelin receptor type B
1437351_at	Cxxc4	CXXC finger 4
1437360_at	Pcdh19	protocadherin 19
1437375_at	---	0 day neonate thymus cDNA, RIKEN full-length enriched library, clone:A430010E...
1437394_at	Centg2	centaurin, gamma 2
1437404_at	Mast4	microtubule associated serine/threonine kinase family member 4
1437405_a_at	Igfbp4	insulin-like growth factor binding protein 4
1437417_s_at	Gpc6	glypican 6
1437418_at	---	---
1437422_at	Sema5a	sema domain, seven thrombospondin repeats (type 1 and type 1-like), transmemb...
1437442_at	---	---
1437462_x_at	Mmp15	matrix metallopeptidase 15
1437466_at	Alcam	activated leukocyte cell adhesion molecule
1437467_at	Alcam	activated leukocyte cell adhesion molecule
1437491_at	Bicd2	bicaudal D homolog 2 (Drosophila)
1437502_x_at	Cd24a	CD24a antigen
1437508_at	Sp4	trans-acting transcription factor 4
1437556_at	Zfhx4	zinc finger homeodomain 4
1437568_at	Mmp16	matrix metallopeptidase 16
1437598_at	Zbtb20	zinc finger and BTB domain containing 20
1437639_at	3321401G04Rik	RIKEN cDNA 3321401G04 gene
1437667_a_at	Bach2	BTB and CNC homology 2
1437676_at	Spag9	sperm associated antigen 9
1437745_at	Chd7	chromodomain helicase DNA binding protein 7
1437753_at	AW742931	Expressed sequence AW742931
1437782_at	Cntnap2	contactin associated protein-like 2
1437853_x_at	Ndn	necdin
1437861_s_at	---	---
1437869_at	3222402P14Rik	RIKEN cDNA 3222402P14 gene
1437884_at	Arl5b	ADP-ribosylation factor-like 5B
1437894_at	Prox1	prospero-related homeobox 1
1438012_at	Ppm1l	protein phosphatase 1 (formerly 2C)-like
1438050_x_at	---	---
1438060_at	Npas3	neuronal PAS domain protein 3
1438101_at	Fzd3	Frizzled homolog 3 (Drosophila)
1438103_at	Pcdhgc4	protocadherin gamma subfamily C, 4
1438194_at	2900019G14Rik	RIKEN cDNA 2900019G14 gene
1438224_at	Zswim5	zinc finger, SWIM domain containing 5
1438277_at	E130308A19Rik	RIKEN cDNA E130308A19 gene
1438402_at	9630050M13Rik	RIKEN cDNA 9630050M13 gene
1438404_at	Rnf144	ring finger protein 144
1438413_at	Senp7	SUMO1/sentrin specific peptidase 7
1438423_at	Ssbp2	single-stranded DNA binding protein 2
1438431_at	Abcd2	ATP-binding cassette, sub-family D (ALD), member 2
1438442_at	AI450236	expressed sequence AI450236
1438496_a_at	6330505F04Rik	RIKEN cDNA 6330505F04 gene
1438531_at	A730054J21Rik	RIKEN cDNA A730054J21 gene
1438532_at	Hmcn1	hemicentin 1
1438628_x_at	Cntn3	contactin 3
1438658_a_at	Edg3	endothelial differentiation, sphingolipid G-protein-coupled receptor, 3
1438664_at	Prkar2b	protein kinase, cAMP dependent regulatory, type II beta
1438697_at	4632425D07Rik	RIKEN cDNA 4632425D07 gene
1438698_at	4632425D07Rik	RIKEN cDNA 4632425D07 gene
1438730_at	BC028801	cDNA sequence BC028801
1438752_at	A230058F20Rik	RIKEN cDNA A230058F20 gene
1438762_at	Tcf12	Transcription factor 12
1438829_at	Gm96	gene model 96, (NCBI)
1438929_at	---	---
1438930_s_at	Mecp2	methyl CpG binding protein 2
1438971_x_at	Ube2h	ubiquitin-conjugating enzyme E2H
1439077_at	Zxda; LOC668171	zinc finger, X-linked, duplicated A; similar to Zinc finger X-linked protein ...
1439079_a_at	Erbb2ip	Erbb2 interacting protein
1439080_at	Erbb2ip	Erbb2 interacting protein
1439093_at	---	---
1439174_at	Unc5c	Unc-5 homolog C (C. elegans)
1439181_at	BC043301	cDNA sequence BC043301
1439195_at	---	---
1439209_at	Tcf12	Transcription factor 12
1439249_at	Wac	WW domain containing adaptor with coiled-coil
1439309_at	9630044O09Rik	RIKEN cDNA 9630044O09 gene
1439336_at	Tcf4	Transcription factor 4
1439495_at	4933407H18Rik	RIKEN cDNA 4933407H18 gene
1439500_at	---	---
1439514_at	Cks1b	CDC28 protein kinase 1b
1439552_at	Trio	triple functional domain (PTPRF interacting)
1439556_at	Ncam1	neural cell adhesion molecule 1
1439606_at	---	Transcribed locus
1439618_at	Pde10a	phosphodiesterase 10A
1439619_at	Tcf12	transcription factor 12
1439627_at	Zic1	zinc finger protein of the cerebellum 1
1439631_at	---	---
1439639_at	Phc2	Polyhomeotic-like 2 (Drosophila)
1439704_at	Hdac2	histone deacetylase 2
1439734_at	Mmp15	Matrix metallopeptidase 15
1439755_at	---	---
1439774_at	Prrx1	paired related homeobox 1
1439794_at	---	---
1439833_at	39328	septin 3
1439909_at	Zfp521	zinc finger protein 521
1439915_at	Mrg1	Myeloid ecotropic viral integration site-related gene 1
1439931_at	Gsk3b	glycogen synthase kinase 3 beta
1439949_at	Gsk3b	Glycogen synthase kinase 3 beta
1439990_at	---	12 days embryo spinal ganglion cDNA, RIKEN full-length enriched library, clon...
1440007_at	Slc43a1	solute carrier family 43, member 1
1440084_at	AI663975	Expressed sequence AI663975
1440091_at	Mrg1	myeloid ecotropic viral integration site-related gene 1
1440153_at	---	Adult male brain cDNA, RIKEN full-length enriched library, clone:3526403L10 p...
1440154_at	Pbx3	Pre B-cell leukemia transcription factor 3
1440156_s_at	AI851523	expressed sequence AI851523
1440161_at	Mmp16	Matrix metallopeptidase 16
1440169_x_at	Ifnar2	interferon (alpha and beta) receptor 2
1440179_x_at	Ibrdc1	IBR domain containing 1
1440181_at	Gm1568	gene model 1568, (NCBI)
1440203_at	Pcgf3	Polycomb group ring finger 3
1440227_at	BF642829	expressed sequence BF642829
1440286_at	Fbxl16	F-box and leucine-rich repeat protein 16
1440304_at	Bach2	BTB and CNC homology 2
1440317_at	C130068B02Rik	RIKEN cDNA C130068B02 gene
1440363_at	---	Transcribed locus
1440371_at	---	2 days neonate sympathetic ganglion cDNA, RIKEN full-length enriched library,...
1440404_at	---	---
1440431_at	Meis1	Myeloid ecotropic viral integration site 1
1440440_at	---	---
1440441_at	Fbxl7	F-box and leucine-rich repeat protein 7
1440462_at	B930068K11Rik	RIKEN cDNA B930068K11 gene
1440487_at	---	0 day neonate cerebellum cDNA, RIKEN full-length enriched library, clone:C230...
1440619_at	Mapk8ip1	mitogen activated protein kinase 8 interacting protein 1
1440789_at	Neo1	neogenin
1440842_at	C230085N15Rik	RIKEN cDNA C230085N15 gene
1440870_at	Prdm16	PR domain containing 16
1440874_at	Slco5a1	solute carrier organic anion transporter family, member 5A1
1440984_at	Baz2b	bromodomain adjacent to zinc finger domain, 2B
1440990_at	BC056349	cDNA sequence BC056349
1441013_at	C81521	expressed sequence C81521
1441056_at	Usp3	ubiquitin specific peptidase 3
1441065_at	---	---
1441107_at	Dmrta2	doublesex and mab-3 related transcription factor like family A2
1441137_at	Bicc1	bicaudal C homolog 1 (Drosophila)
1441165_s_at	Clstn2	calsyntenin 2
1441259_s_at	Ift122	intraflagellar transport 122 homolog (Chlamydomonas)
1441375_at	Lrig1	Leucine-rich repeats and immunoglobulin-like domains 1
1441491_at	A330068G13Rik	RIKEN cDNA A330068G13 gene
1441535_at	Mllt3	Myeloid/lymphoid or mixed lineage-leukemia translocation to 3 homolog (Drosop...
1441545_at	9230115F04Rik	RIKEN cDNA 9230115F04 gene
1441572_at	C030036D22Rik	RIKEN cDNA C030036D22 gene
1441577_at	C530014P21Rik	RIKEN cDNA C530014P21 gene
1441629_at	Grip1	Glutamate receptor interacting protein 1
1441656_at	B930068K11Rik	RIKEN cDNA B930068K11 gene
1441679_at	Cacna1c	Calcium channel, voltage-dependent, L type, alpha 1C subunit
1441743_at	Pax3	paired box gene 3
1441823_at	Rai17	retinoic acid induced 17
1441927_at	Syt7	Synaptotagmin VII
1441948_x_at	Zfand3	zinc finger, AN1-type domain 3
1441949_x_at	Slc39a6	solute carrier family 39 (metal ion transporter), member 6
1441953_at	Stox2	Storkhead box 2
1442006_at	---	Transcribed locus
1442056_at	Zfp608	Zinc finger protein 608
1442095_at	Asxl3	additional sex combs like 3 (Drosophila)
1442175_at	C030027H14Rik	RIKEN cDNA C030027H14 gene
1442270_at	Pbx3	Pre B-cell leukemia transcription factor 3
1442297_at	BB212172	expressed sequence BB212172
1442322_at	Slit2	Slit homolog 2 (Drosophila)
1442347_at	Lrp8	low density lipoprotein receptor-related protein 8, apolipoprotein e receptor
1442365_at	Rtn3	Reticulon 3
1442369_at	4832406H04Rik	RIKEN cDNA 4832406H04 gene
1442383_at	Triobp	TRIO and F-actin binding protein
1442542_at	Eya4	eyes absent 4 homolog (Drosophila)
1442561_at	Mamdc1	MAM domain containing 1
1442800_x_at	A830059I20Rik	RIKEN cDNA A830059I20 gene
1442849_at	Lrp1	low density lipoprotein receptor-related protein 1
1442880_at	---	---
1442893_at	Ctnna2	Catenin (cadherin associated protein), alpha 2
1442903_at	4732423E21Rik	RIKEN cDNA 4732423E21 gene
1442971_at	Baz2b	bromodomain adjacent to zinc finger domain, 2B
1443012_at	Tcf12	Transcription factor 12
1443086_at	Alcam	activated leukocyte cell adhesion molecule
1443108_at	---	15 days embryo head cDNA, RIKEN full-length enriched library, clone:D930002E0...
1443127_at	9630021D06Rik	RIKEN cDNA 9630021D06 gene
1443222_at	Akt3	Thymoma viral proto-oncogene 3
1443260_at	Meis1	myeloid ecotropic viral integration site 1
1443269_at	D130009B15Rik	RIKEN cDNA D130009B15 gene
1443312_at	Rfx4	Regulatory factor X, 4 (influences HLA class II expression)
1443337_at	Grip1	Glutamate receptor interacting protein 1
1443338_at	Ap2m1	Adaptor protein complex AP-2, mu1
1443455_at	Cuedc1	CUE domain containing 1
1443554_at	Ssbp3	Single-stranded DNA binding protein 3
1443744_at	Dcc	Deleted in colorectal carcinoma
1443847_x_at	---	Transcribed locus
1443880_at	Zbtb39	zinc finger and BTB domain containing 39
1443881_at	Pofut1	protein O-fucosyltransferase 1
1443926_at	Mrg1	Myeloid ecotropic viral integration site-related gene 1
1443930_at	BC052046	cDNA sequence BC052046
1443939_at	LOC230628; LOC666048; LOC67...	similar to C05G5.5; similar to C05G5.5; similar to C05G5.5
1443949_at	Ppp2r5e	Protein phosphatase 2, regulatory subunit B (B56), epsilon isoform
1444007_at	A830082K12Rik	RIKEN cDNA A830082K12 gene
1444020_at	Cspg3	chondroitin sulfate proteoglycan 3
1444043_at	Gli3	GLI-Kruppel family member GLI3
1444295_at	Neo1	neogenin
1444306_at	Msi1	Musashi homolog 1(Drosophila)
1444345_at	---	Transcribed locus
1444422_at	Pcdh19	protocadherin 19
1444596_at	Pax7	paired box gene 7
1444606_at	Efna2	ephrin A2
1444611_at	U2af1-rs2	U2 small nuclear ribonucleoprotein auxiliary factor (U2AF) 1, related sequence 2
1444701_at	A130001D14Rik	RIKEN cDNA A130001D14 gene
1444980_at	C730009D12	Hypothetical protein C730009D12
1445169_at	---	---
1445194_at	Cnksr2	connector enhancer of kinase suppressor of Ras 2
1445268_at	---	Transcribed locus, weakly similar to NP_059506.1 coatomer protein complex, su...
1445377_at	Als2cr19	Amyotrophic lateral sclerosis 2 (juvenile) chromosome region, candidate 19 (h...
1445381_at	---	---
1445440_at	A430106J12Rik	RIKEN cDNA A430106J12 gene
1445503_at	Gm715; LOC671594	gene model 715, (NCBI); similar to CG4768-PA
1445561_at	Grip1	Glutamate receptor interacting protein 1
1445718_at	Wdfy3	WD repeat and FYVE domain containing 3
1445880_at	Dcc	Deleted in colorectal carcinoma
1445984_at	Pftk1	PFTAIRE protein kinase 1
1446048_at	---	---
1446090_at	---	15 days embryo head cDNA, RIKEN full-length enriched library, clone:D930002E0...
1446127_at	Zfhx1a	Zinc finger homeobox 1a
1446167_at	Hipk2	Homeodomain interacting protein kinase 2
1446182_at	Zmynd11	Zinc finger, MYND domain containing 11
1446294_at	---	Transcribed locus
1446383_at	Efna5	Ephrin A5
1446510_at	Phip	Pleckstrin homology domain interacting protein
1446621_at	Chd7	Chromodomain helicase DNA binding protein 7
1446846_at	---	16 days neonate thymus cDNA, RIKEN full-length enriched library, clone:A13008...
1446950_at	Tox	Thymocyte selection-associated HMG box gene
1447034_at	Tnpo1	Transportin 1
1447057_at	---	---
1447117_at	Ctnna2	Catenin (cadherin associated protein), alpha 2
1447143_at	Phf14	PHD finger protein 14
1447174_at	Dach1	Dachshund 1 (Drosophila)
1447360_at	Tsc22d1	TSC22 domain family, member 1
1447471_at	---	Mammary gland RCB-0527 Jyg-MC(B) cDNA, RIKEN full-length enriched library, cl...
1447510_at	C530014P21Rik	RIKEN cDNA C530014P21 gene
1447546_s_at	Maml2	Mastermind like 2 (Drosophila)
1447551_x_at	Lphn3	latrophilin 3
1447567_at	D130007H15Rik	RIKEN cDNA D130007H15 gene
1447568_at	2010003O18Rik	RIKEN cDNA 2010003O18 gene
1447624_s_at	Stox2	storkhead box 2
1447640_s_at	Pbx3	pre B-cell leukemia transcription factor 3
1447655_x_at	Sox6	SRY-box containing gene 6
1447693_s_at	Neo1	neogenin
1447725_at	C030034E14Rik	RIKEN cDNA C030034E14 gene
1447825_x_at	Pcdh8	protocadherin 8
1447830_s_at	Rgs2	regulator of G-protein signaling 2
1447861_x_at	Mrg1	Myeloid ecotropic viral integration site-related gene 1
1447863_s_at	Nr4a2	nuclear receptor subfamily 4, group A, member 2
1447958_at	---	16 days neonate thymus cDNA, RIKEN full-length enriched library, clone:A13008...
1448007_at	Baz2b	bromodomain adjacent to zinc finger domain, 2B
1448026_at	---	---
1448147_at	Tnfrsf19	tumor necrosis factor receptor superfamily, member 19
1448170_at	Siah2	seven in absentia 2
1448182_a_at	Cd24a	CD24a antigen
1448201_at	Sfrp2	secreted frizzled-related protein 2
1448208_at	Smad1	MAD homolog 1 (Drosophila)
1448211_at	Atp6v0e2	ATPase, H+ transporting, lysosomal V0 subunit E2
1448229_s_at	Ccnd2	cyclin D2
1448259_at	Fstl1	follistatin-like 1
1448342_at	Mapk10	mitogen activated protein kinase 10
1448361_at	Ttc3	tetratricopeptide repeat domain 3
1448405_a_at	Cri1	CREBBP/EP300 inhibitory protein 1
1448406_at	Cri1	CREBBP/EP300 inhibitory protein 1
1448494_at	Gas1	growth arrest specific 1
1448655_at	Lrp1	low density lipoprotein receptor-related protein 1
1448710_at	Cxcr4	chemokine (C-X-C motif) receptor 4
1448733_at	Bmi1	B lymphoma Mo-MLV insertion region 1
1448737_at	Tspan7	tetraspanin 7
1448765_at	Fyn	Fyn proto-oncogene
1448779_at	Ciz1	CDKN1A interacting zinc finger protein 1
1448875_at	Zhx1	zinc fingers and homeoboxes protein 1
1448892_at	Dock7	dedicator of cytokinesis 7
1448895_a_at	Ctnna2	catenin (cadherin associated protein), alpha 2
1448939_at	Usp25	ubiquitin specific peptidase 25
1448943_at	Nrp1	neuropilin 1
1448955_s_at	Cadps	Ca<2+>dependent activator protein for secretion
1449010_at	Hspa4l	heat shock protein 4 like
1449012_s_at	Fndc4	fibronectin type III domain containing 4
1449056_at	E330009J07Rik	RIKEN cDNA E330009J07 gene
1449070_x_at	Apcdd1	adenomatosis polyposis coli down-regulated 1
1449102_at	Ebf2	early B-cell factor 2
1449154_at	Col11a1	procollagen, type XI, alpha 1
1449244_at	Cdh2	cadherin 2
1449290_at	Dpysl5	dihydropyrimidinase-like 5
1449315_at	Odz3	odd Oz/ten-m homolog 3 (Drosophila)
1449465_at	Reln	reelin
1449509_at	Serf1	small EDRK-rich factor 1
1449520_at	Ttc28	tetratricopeptide repeat domain 28
1449553_at	2610200G18Rik	RIKEN cDNA 2610200G18 gene
1449629_s_at	Snrpd3	Small nuclear ribonucleoprotein D3
1449630_s_at	Mark1	MAP/microtubule affinity-regulating kinase 1
1449730_s_at	Fzd3	frizzled homolog 3 (Drosophila)
1449732_at	Zipro1	zinc finger proliferation 1
1449815_a_at	Ssbp2	single-stranded DNA binding protein 2
1449823_at	Dach2	dachshund 2 (Drosophila)
1449893_a_at	Lrig1	leucine-rich repeats and immunoglobulin-like domains 1
1449949_a_at	Cxadr	coxsackievirus and adenovirus receptor
1450042_at	Arx	aristaless related homeobox gene (Drosophila)
1450063_at	Fmn2	formin 2
1450064_at	---	---
1450069_a_at	Cugbp2	CUG triplet repeat, RNA binding protein 2
1450071_at	Ash1l	ash1 (absent, small, or homeotic)-like (Drosophila)
1450106_a_at	Evl	Ena-vasodilator stimulated phosphoprotein
1450151_at	Zfp316	zinc finger protein 316
1450186_s_at	Gnas	GNAS (guanine nucleotide binding protein, alpha stimulating) complex locus
1450258_a_at	Elavl4	ELAV (embryonic lethal, abnormal vision, Drosophila)-like 4 (Hu antigen D)
1450287_at	Npas3	neuronal PAS domain protein 3
1450397_at	Mtap1b	microtubule-associated protein 1 B
1450644_at	Zfp36l1	zinc finger protein 36, C3H type-like 1
1450718_at	Sh2b2	SH2B adaptor protein 2
1450754_at	LOC669637	similar to calcium channel, voltage-dependent, alpha 2/delta subunit 2
1450757_at	Cdh11	cadherin 11
1450767_at	Nedd9	neural precursor cell expressed, developmentally down-regulated gene 9
1450779_at	Fabp7	fatty acid binding protein 7, brain
1450780_s_at	Hmga2	high mobility group AT-hook 2
1450781_at	Hmga2	high mobility group AT-hook 2
1450789_at	Rhpn1	rhophilin, Rho GTPase binding protein 1
1450839_at	D0H4S114	DNA segment, human D4S114
1450924_at	Hdgfrp3	hepatoma-derived growth factor, related protein 3
1450928_at	Id4	inhibitor of DNA binding 4
1450975_at	Cacng4	calcium channel, voltage-dependent, gamma subunit 4
1450992_a_at	Meis1	myeloid ecotropic viral integration site 1
1451020_at	Gsk3b	glycogen synthase kinase 3 beta
1451063_at	Stxbp4	syntaxin binding protein 4
1451105_at	Vash2	vasohibin 2
1451119_a_at	Fbln1	fibulin 1
1451127_at	AW146242	expressed sequence AW146242
1451154_a_at	Cugbp2	CUG triplet repeat, RNA binding protein 2
1451173_at	Lrrc49	leucine rich repeat containing 49
1451191_at	Crabp2	cellular retinoic acid binding protein II
1451200_at	Kif1b	kinesin family member 1B
1451244_a_at	Zfp422	zinc finger protein 422
1451268_at	Tram1l1	translocation associated membrane protein 1-like 1
1451270_at	Dusp18	dual specificity phosphatase 18
1451289_at	Dcamkl1	doublecortin and calcium/calmodulin-dependent protein kinase-like 1
[truncated: 236 more rows]

## Sheet: Rosettes
Rosettes
Probesets	Symbol	Title
1415687_a_at	Psap	prosaposin
[truncated: 918 more rows]
