# Supplementary material for: Neural Differentiation of Embryonic Stem Cells In Vitro: A Road Map to Neurogenesis in the Embryo
Source: PLoS One. 2009 Jul 21;4(7):e6286. doi: 10.1371/journal.pone.0006286 (PMC2709448; doi:10.1371/journal.pone.0006286)
Supplement: Movie S1 — Interkinetic nuclear movement (INM) in rosette cultures. Day 6 rosette NPs imaged on an inverted fluorescence Zeiss Axiovert 200M microscope. The culture was permanently illuminated and seven focal points were imaged at 2 min intervals, for up to 16 hours. Data were analysed using ImageJ software, by choosing the most focused plane, adjusting brightness and contrast, and after instant time concatenation. (9.56 MB ZIP) [file pone.0006286.s007.zip]

Archive with 2 entries (2 files):
- ._Abranches et al. -Supp_movie.mov
- Abranches et al. -Supp_movie.mov
